# Supplementary material for: Identification of core genes and transcription factors related to metabolic reprogramming in atherosclerosis: a multi-omics analysis and experimental validation approach
Source: Front Mol Biosci. 2026 Feb 25;13:1756851. doi: 10.3389/fmolb.2026.1756851 (PMC12975476; doi:10.3389/fmolb.2026.1756851)
Supplement: Supplementary file 1 [file Supplementaryfile1.xlsx]

## Sheet: Sheet1
metabolic reprogramming
INS
PPARG
MTHFR
CBS
APOE
ACADM
HADHA
ACADVL
LPL
CPT2
APOB
SLC2A1
CPT1A
LDLR
LEP
MMACHC
HADHB
HMGCL
GCK
ETFDH
OTC
APOA1
PC
GLUD1
INSR
PAH
PCCB
BDNF-AS
ACADS
SLC16A1
UCP2
LDHA
G6PD
TP53
ETFA
SLC25A13
ASS1
FH
ALDOB
PDHA1
IL6
DLD
LPIN1
ETFB
GAA
PPARA
IVD
PCCA
G6PC1
CYP27A1
ABCA1
SLC25A20
HSD17B10
ACADSB
PPARGC1A
CPS1
HNF4A
SOD2-OT1
LMNA
CYP27B1
COMT
PCSK9
IGF1
HADH
ACAT1
HMGCS2
FASN
ATP7B
HK1
PTEN
ACACA
ECHS1
PGK1
BCKDHA
GOT2
AKT1
HIF1A
POR
ALDH2
ETHE1
HFE
BCKDHB
GLS
HSD11B1
HPRT1
GBA1
ADA
TNF
TAFAZZIN
NPC1
ALB
MCCC2
DHCR7
NAGS
PFKM
MTHFD1
SUCLA2
EPHX1
SOD1
GALK1
MYC
FBP1
CYP21A2
CAT
CYP7B1
MTOR
SUCLG1
IDH2
SDHB
AKT2
PCK1
ACOX1
MCCC1
GLUL
CRP
SLC25A15
GLDC
AGL
GPI
PKM
LIPE
H19
GPT
PNPLA2
STAR
ALDH7A1
MAOA
PDHB
MDH2
IDUA
HMOX1
CFTR
OAT
TH
HSD17B4
PDP1
ABCD1
ABCC8
LINC-ROR
REN
CAD
RPIA
PLIN1
GLA
ALDH18A1
TYMP
ABHD5
MT-TP
NDUFS4
VDR
PSAP
PDHX
PRODH
MIR122
SLC37A4
ALDOA
CASR
SDHA
PGM1
PHGDH
EPHX2
DLAT
ALDH3A2
ACO2
AUH
HIBCH
PCK2
PIK3CA
TKT
GPT2
MIR7-3HG
HMGCR
GFPT1
BCS1L
RYR1
HCFC1
CTH
COX5A
SIRT1
KCNJ11
DGAT1
CAV1
GBE1
PYCR1
HNF1A
NAGLU
H6PD
MFN2
HEXA
ACADL
NR3C1
PNPLA3
AMT
SREBF1
IL10
RETN
PANK2
LRPPRC
IDS
ALDH4A1
PPARD
ATP5F1A
MPI
GNE
SI
PRKAA1
DNM1L
DGUOK
CTSD
SCP2
GOT1
GCH1
AMPD3
DYRK1B
AGPAT2
PLA2G6
TPI1
SERPINA1
IRS1
NADK2
SCO2
GYS1
GAPDH
PIK3R1
GRHPR
BCAT2
OPA1
CD36
NDUFS1
MT-CO1
PSPH
ACAT2
MT-CO2
MT-ATP6
GCG
LINC02605
OXCT1
KRAS
ASPA
GSTP1
HK2
PKLR
SOX2
CLPB
TFAM
TALDO1
MIR33A
FTO
NDUFV1
TF
LAMP2
ESR1
AK1
ACSL4
SLC25A4
SLC25A1
NFU1
MT-TL1
MT-ND1
NEU1
FXN
CS
DNMT1
NR1H2
PRDX1
ATAD3A
MPC1
GPHN
ATIC
ALDH6A1
AASS
HSPD1
LBR
PSAT1
GCLC
PRKAA2
ABAT
PDK4
TPP1
CLN3
SLC2A4
POMC
PTPN11
CERNA3
SLC25A3
NOS3
SUCLG2
MAN2B1
MIR34A
EGF
DNMT3B
NDUFS3
IL1B
POU5F1
SPR
AK2
MT-RNR1
SPTLC1
UQCRC2
NDUFS2
APP
TGFB1
CPOX
MIR21
MT-CYB
COX4I1
MT-CO3
PGM3
AR
PDK3
GM2A
LIPT1
SLC25A12
PDX1
GFM1
DHCR24
GSR
LDHB
MCOLN1
PPIG
NSDHL
GALNT2
CLN6
GNPAT
AIFM1
COX6B1
COQ9
FDXR
ACLY
PNPLA8
TUFM
DECR1
AGA
LARS2
NDUFS7
WFS1
TSFM
KARS1
SERPINE1
ATM
GPX1
NFE2L2
MIRLET7C
ABCB1
BMP2
ABCD3
TTR
PEX1
FA2H
HRAS
OGDH
NAMPT
SHPK
CAVIN1
BOLA3
LONP1
GCSH
SCARB2
GLRX5
MT-ND4
PLA2G7
SAMHD1
NQO1
NDUFA9
COQ4
CLN8
MIR126
ENPP1
MT-ND2
MTO1
PNPT1
PINK1
NR1H4
FDX2
ENO3
NT5E
AGPS
NDUFA13
GYS2
PEX10
PDSS2
DCXR
NAXE
BCHE
TREX1
AHR
MOGS
TECR
NFS1
CIDEC
SIRT3
MT-ND3
CYB5R3
ZMPSTE24
MT-ND5
DPM1
ATP5F1E
HNF1B
KYNU
EIF2AK3
UQCRFS1
NPY
NDUFA4
AKR1A1
MIR125A
MT-TK
DOLK
MT-ATP8
KDM6A
COX15
SHMT2
ATP6V0A2
BDNF
ANGPTL3
CTNNB1
CEL
FLNA
ALOX5
MIR140
HTRA2
DMD
UCP1
SAT1
BRAF
PPA2
CYC1
PRKAB1
HBB
SARS2
MIR17
ADAR
UQCRQ
EHHADH
SCARB1
DNM2
KLF4
SQSTM1
YARS2
PTGIS
NDUFV2
AARS2
TIMM50
IDH1
LARS1
MPO
PTGS2
MIR27A
FGFR2
MIR22
NEUROD1
GANAB
RDH12
ATP6AP1
FUT2
MICU1
NDUFB9
NDUFB11
ATP5F1D
NDUFS6
ACTB
ERCC2
PMPCA
GMPPA
COX8A
MIRLET7D
STAT3
TRA-TGC7-1
NDUFS8
CLN5
GNAS
ATP6V1A
TCF7L2
ALDH1B1
TCIRG1
C1QBP
ATP6AP2
DDOST
IFNG
MECP2
DNA2
FGF21
FOXO1
ISCA2
LRP1
PRKN
SMN1
STK11
NNT
HCCS
NMNAT1
FOXO3
MT-TW
SLC1A5
MT-ND4L
SHMT1
TRPM6
CCL2
ATP6V1E1
NDUFA10
SOD2
UQCRB
NDUFA2
MT-TI
TIMM8A
POMGNT2
MAPT
IRS2
TNFRSF11B
ANGPTL4
PMPCB
SCD
KMT2D
GTPBP3
CRH
MLXIPL
SETX
SCARNA5
CUL3
VCP
PFKL
MIR378A
PDK1
GARS1
AMPD2
MIR31
SLC25A10
ALDH1A3
IMPDH1
SEC23B
PGR-AS1
TRAP1
FABP4
MIR33B
NR1H3
SSBP1
MT-TS1
PRKCSH
NDUFA6
KMT2A
MIPEP
DNAJC5
NDUFA8
RPL10
NDUFB8
CLPP
MIR146B
GMPS
IGFBP1
MIR27B
ASNS
PIK3R2
DARS1
MIR30A
IGF1R
TXN2
RORA
MIR29C
MRPL44
AP1S1
ST3GAL3
NDUFAF3
GAS5
PRL
CYCS
NDUFA12
SREBF2
TNFSF11
TSC2
ST3GAL5
DNMT3A
MRPL12
PLOD2
KL
NDUFA11
NDUFB3
IGF2
MBOAT7
STT3A
IARS2
CARS2
ACAA2
ALMS1
NDUFB10
GATA3
FGFR1
MIR155
TRE-TTC3-1
COA6
MRPS14
COX7B
SFTPC
EP300
MAGT1
PLCG2
IDH3B
FMR1
MAPK1
SSR4
PRKDC
TFRC
UQCC3
COA3
CLOCK
ELAC2
ADRB2
STT3B
MDH1
PTF1A
SLC25A21
AKR1C2
MIR200C
YAP1
VEGFA
SIL1
ALDH9A1
MSTO1
LYST
GLS2
SIRT6
MT-TH
ATF4
IKBKB
NR1D1
PYCR2
MT-TS2
HNRNPA2B1
TMEM165
AKR1B1
SLC4A1
TRC-GCA24-1
MRPS34
PLOD1
PFKP
GFAP
NDUFC2
SCN1A
TLR4
SNORD15A
CHKA
ALDH1A1
TREM2
ENO1
COX6A1
MFF
CALM1
SLC7A5
MRPS23
BRCA1
PIP5K1C
GDF15
CA2
EGFR
MT-TN
THAP11
COX16
EZH2
DLST
BPNT2
RAF1
MIR130A
VPS16
FOXA2
TNXB
KCNQ1
ESRRA
SLC9A1
CERKL
SMAD2
RARS1
STXBP1
ECI1
MINPP1
RNASET2
MIRLET7E
DNAH8
MAT2A
ODC1
PARS2
NR5A1
SCN5A
MAPK3
NLRP3
POMK
STAT2
SNCA
HIBADH
SOAT1
UGP2
PLA2G4A
SMAD3
MT-TC
BMAL1
GLP1R
MIR29A
PIGL
SMARCA4
ATP2A1
FTL
HBA1
OGT
MIR451A
NSD1
SELENBP1
AKR1C3
HSPA8
MT-TF
MYH7
HDAC1
XPC
POFUT1
PTPN1
ELN
CPT1C
WRN
PRKACA
MT-TQ
PFKFB3
EPO
IDO1
COA7
ATP5PO
MIR200A
TXNIP
ACO1
LOX
MT-TA
EOGT
HSPB1
TSC1
TRIM32
PPARGC1B
PARP1
KCNJ5
MIR30D
MB
PAICS
PSEN1
MT-TG
MAPK8
FABP5
PPP1CB
ATRX
AAAS
PIK3CG
XRCC1
SMAD4
CRAT
CBL
FABP1
GATA6
SETD2
GPC3
MT-TM
CREBBP
ATP1A1
MIR145
GSK3B
NF1
TIGAR
FOXP3
PVT1
GPAM
NOS2
ALOX12
HSP90AA1
JAK2
DSP
SPP1
CDKN2A
TM6SF2
HSPA5
ACOT9
MT-TY
ERCC6
JUN
HLA-B
BMP6
SPTAN1
MT-TR
DRD2
WWOX
ABCC1
STXBP2
MT-TD
SLC16A4
NNMT
IAPP
TUG1
BCL2
LMNB1
TXN
GRN
MME
ALDH3A1
VDAC1
MAF
IARS1
PGD
MIR133B
CDKL5
PON2
CXCL8
GNA11
CACNA1C
ACSL1
MEFV
UGDH
ERCC3
PLP1
CD8A
PRKAG1
SLC5A6
HMGA1
TTN
GATA4
SLC2A3
FTH1
ARID1A
FGFR3
HTT
PTPRC
SIRT2
PLOD3
MIR26A1
LRP5
VWF
DYRK1A
TFAP2A
AARS1
AKR1C1
MIRLET7A1
DYNC1H1
LIN28A
RXRA
TPO
YWHAE
TNFRSF11A
NFKB1
KCNH2
IGF2BP2
PAX6
SECISBP2
ME1
HNRNPA1
SRC
PGAM1
PRDM16
TXNRD1
AKT3
MGLL
ELP1
INSIG1
CTBP1
DDX3X
HBA2
CALM2
PIK3CB
UBE3A
NRF1
IL18
MIR34C
ATP1A3
CUL4B
MIR16-1
SLC27A1
PARK7
NONO
KDM1A
EIF2AK2
CSNK2B
DBI
ESR2
CTLA4
PCSK1
CLPX
ARX
EIF2S1
DKC1
SLC4A4
CDC42
GPX4
MIR143
ABCG1
MIR210
MYBPC3
KAT5
MTHFD1L
MLX
PLIN2
ATG7
HSP90B1
SLC1A2
FOS
PPAT
MED12
HKDC1
KCNJ2
EIF2B2
HK3
DGAT2
DEGS1
JAK3
HMGCS1
PRRT2
DIO2
MIR9-1
PPP2R1A
JAG1
GNB1
PDK2
PABPC1
YY1
NOTCH1
HSPG2
NR2F2
USH2A
NSUN2
CEBPA
SYNJ1
ATP5F1B
PIK3C3
USP7
TFEB
CD44
GATA1
MIR146A
TWIST1
RANBP2
TIMP1
MED23
LSS
NBN
XBP1
BCAP31
MIR142
GRIN2A
MIR302A
MEF2C
CCND1
PTGS1
SPTBN1
RELA
IL2RG
BICD2
HSPA4
MSTN
NSD2
MGP
TET3
MIR10B
TGFBR1
LACTB
ATP6V1B2
TARDBP
ERN1
TGFBR2
MIRLET7I
BTK
NRAS
SH2B1
ATP2A2
RBM8A
H3-3B
IMPDH2
IFIH1
SP1
MARS1
YWHAG
YME1L1
TERT
NUP107
MMP9
PRDX2
SIN3A
MIR203A
ADD1
RAC1
PDE3B
FABP3
ACE2
FHL1
PPP2CA
ACTG1
SETD1A
HNRNPU
TBX1
B2M
PDGFRB
TRP-AGG2-5
EIF2B3
FUS
CREB1
PNKP
CRY2
MAPK14
VCAM1
MYCN
EMD
MTHFD2
CHD4
RPS6KA3
CYB5A
SMARCA2
SNX10
ACVR1
SLC27A2
BLM
CKMT1B
TBCE
MMP2
LRRK2
SQOR
SELENON
TUBB
TLR2
PLK1
ERCC8
BMP4
GJA1
ICAM1
ENO2
ALDOC
IL2
VHL
SYNCRIP
LCN2
HSD17B13
MIR181A1
EHMT1
FOXK1
CYBA
SLC25A11
AFP
TUBB4A
NPAS2
SOS1
TUBA1A
PTPN22
DHPS
ME2
MIR144
VARS1
FLNC
ATP5MK
ITGAM
ACTA1
TUBB3
CSF1R
GART
U2AF2
MYT1L
NR4A2
VCL
COL7A1
IL17A
DES
C9orf72
CASP3
LCK
BCL11A
IGF2R
CARM1
HSPA9
NSF
SLC1A1
KEAP1
STUB1
SELENOI
TUBB2A
NOX4
ASCL1
MIR107
NEUROG3
IL4
NEB
HNRNPK
MBTPS1
NOTCH3
NANOG
DOCK7
STIM1
ATP5IF1
EIF4E
MIR532
MIR221
BRCA2
PPP1CA
SDHC
CDK5
KDM5C
ZAP70
LETM1
HDAC4
STAT1
RECQL4
BRD4
CSNK2A1
MIR193A
RIPK3
CD38
NAT8L
SLC3A2
FOXP1
SCN10A
SIRT4
BAG3
EPRS1
CSF1
ARCN1
CHD8
NEDD4L
TXNRD2
NOTCH2
COL4A5
GRIN1
POU1F1
UAP1
APPL1
NPPB
SNRPN
ARNT
CHD7
MGAM
MIR23A
BAP1
SMN2
MMP1
RPS6KB1
PKP2
ATAD3B
PCDH19
CXCR4
KISS1
MIR18A
CD46
SMCHD1
SLC9A3
MIR98
VAPB
MCPH1
ESCO2
ERLIN2
IDH3A
EEF2
SLC20A2
FANCD2
CD274
HNRNPR
SOX10
PFAS
THBS1
FN1
MEN1
FBXO11
SHH
SPHK1
GSTO1
PAX2
NPHS2
RNF2
HULC
USP9X
RHEB
KRT18
SLC7A11
CDK6
PTBP1
MIR93
MIR214
MIR125B1
CHRNE
MIR223
TPM1
CACNA2D1
COX11
WAS
GPX2
RBPJ
MIR222
KIT
FBXW7
PRTN3
MIR148A
EIF2AK4
TRAF6
TRN-GTT2-1
MIR342
HDAC3
PRPF8
MIR30E
GPX3
PRKCA
TGFB2
LAS1L
NPM1
TMPO
AGO1
SLC2A5
MYL2
MIRLET7B
MIR29B1
MIR15A
JUP
DYNC2H1
CDKN2B-AS1
TBC1D24
BECN1
GSK3A
SLC16A3
IFT140
TET1
MIR128-1
HSPA1A
ERBB4
CTSB
BCR
MIR199A1
SARS1
CLTC
NCOR1
BAX
PGR
ITLN1
COL4A3
MYH14
LOC126861615
TAF1
EIF4A2
RFC1
SEC24C
CCDC22
EIF2S3
HUWE1
ANPEP
ENG
TRN-GTT2-7
SLC5A5
KDM6B
SIRT5
GLO1
HELLS
PPP2R5D
UQCRC1
PLEC
SLC38A3
FGF2
NAA10
LRP4
P4HB
IKBKG
RAB27A
ACSS2
KMT2C
HDAC9
IL6R
NFKBIA
RBM10
ACSL5
HNRNPC
TBL1XR1
CAPRIN1
CALR
GABRA1
IL1RN
DDIT3
ERBB2
ATP2B1
TET2
EPAS1
IMMT
MUC1
NR1D2
EIF4G1
RP2
MTAP
CTPS1
EMC1
TRRAP
HGF
FOXG1
SMC3
FLI1
MIAT
CRYAB
DCTN1
CA9
ASXL1
KAT8
IL12B
RPA1
ANK3
FGFR4
MIR494
JMJD1C
ATP5PD
OGDHL
TCF4
RHOA
FGF8
AP3B1
SATB1
RAB3GAP2
SOCS1
GPC4
H3-3A
CSF3
CD247
DICER1
MIR124-1
BPTF
RUNX2
YWHAZ
MED17
TMEM43
LTA4H
RAD51
MIR335
CCN2
SIRT7
LTF
MYH9
DDB2
MALAT1
ABCA4
ELAVL1
IGFBP2
PROX1
BUB3
FDX1
PABPN1
CEBPB
SMARCB1
RS1
HIVEP2
TFE3
SLC25A5
GDI1
HDAC2
PPP1CC
PDCD1
ARID1B
EZR
MIR24-1
OSBP
EEF1A1
KCNJ8
LGALS3
BCOR
SFXN1
ATF6
SMARCAL1
GDNF
SGCE
MIR130B
TRPV4
TGM2
MIR25
CDKN3
NCOA2
HMOX2
DSG2
FOXA1
AFG2A
ADORA2A
SLC25A24
PFKFB4
TP63
MYD88
RPS27A
MATR3
CLCF1
APLN
DUT
NDUFS5
BCAT1
AKR1B10
ZEB2
PTGES
MRI1
SQLE
HNRNPDL
PSMA3
NDUFAB1
KIF23
KCNA3
SEC24D
MIR369
ACSL3
CAMK2B
FZR1
PPP3CA
AGO2
VIM
RB1
BRAT1
HHEX
PLAAT1
SAA1
LPCAT1
POGZ
NDUFA5
NODAL
MIR193B
RPL10A
AMH
SOCS3
SRCAP
APC
MGST3
SLC22A1
MBD5
BSG
MIR204
ABCB6
MIR103A1
HMGB1
NTRK1
PSEN2
HSD17B7
MIR320A
FARSA
TLR3
MIR10A
CHRNA7
ACAA1
TK1
ELANE
PLAA
CBX2
MIR212
CDKN2B
CDH1
TOE1
ITGB1
ANXA2
ATP1B1
YWHAQ
P3H1
KIF1A
UBTF
DDB1
UBA1
ARID2
YWHAB
SATB2
ACOT1
TBK1
CD59
AICDA
CIITA
UBAP2L
PTK2B
RAB11A
TRIB1
CDKN1A
COPB2
UBB
PRKCD
KCNA5
EHMT2
E2F1
NDUFB7
NR5A2
HSD17B12
ANXA5
NCF1
PURA
AK4
ELOVL2
IL13
SPHK2
MIR187
PRDX5
CD3D
RBBP8
ZFP57
VAMP2
VPS35
CYP51A1
MIR499A
TJP2
HTR2A
PACS2
STEAP3
SLC38A1
CES2
SETD5
TOMM40
NKX2-1
GLUD2
COX5B
CXCL10
OGA
SGK1
CLU
MAFB
ATP5F1C
ITGB3
DDX5
MIR195
RAB5C
PHF6
NIT2
PLIN3
UBE2A
ATP5MF
PHF8
FIS1
CDA
MIR590
CDK4
LNCARSR
MRPL39
ULK1
NEK9
HYOU1
KDM5B
NCDN
OLR1
SMARCE1
TERC
NR4A1
GAST
MIR28
KDM2B
ATP6V0C
MIR15B
SESN2
MIR373
GNAO1
PWAR1
ATP6V0A1
SRR
PRUNE1
NOP56
APBB1
ITGA2B
TMX2
TRAF7
SNAP29
CSF2
PAK1
GLI3
FLCN
RAB7A
CNP
MIR574
PRKD1
KDR
CTR9
ATP5PB
TRIP12
ITGB2
RAB11B
HINT1
TMEM106B
ATXN10
FLT3
NCOR2
MTMR14
WDR37
TUBA8
ACTN1
LRP6
CCL5
MIR150
RPL11
METTL23
ALDH16A1
POLR3H
MIR133A1
TOP1
HSP90AB1
ESRRB
PFKFB2
KIF14
EGR1
SEC63
FBXL3
RIPK1
IL3
KLF11
MET
AP4M1
AADAT
HCN2
POU3F4
COL6A1
SETD1B
CD47
FADD
RELN
MACROH2A1
SMARCC2
CDK19
UQCRH
HLA-G
CRKL
SPARC
UGT2B28
TRIM28
PBX1
KAT2B
ACVRL1
UBR1
RBFOX1
DLG1
MIR30B
MIEF2
CDK2
QKI
FAM210B
POLR2A
CDK1
MYOCD
KIF5B
CASQ2
SNTA1
SOD3
INO80
MIR196A1
RPE
PTHLH
GFPT2
PRKCZ
NF2
MIR92A1
MIR135A1
PCAT1
MITF
LOC654780
TIAM1
GGH
PPM1D
COL18A1
MIR20A
SPINK1
HLA-A
CFL1
CTCF
SOX9
IL15
PLPP3
UCHL1
PPIB
XRCC3
METTL3
GUCY2C
BUB1B
MPDZ
CLEC7A
CANX
UBC
PPA1
CYFIP2
POLR1C
CUX1
MED27
TOMM20
PLIN5
GUK1
FMO4
TBX5
HDAC8
MIR206
TRIM71
SDC1
TOP2A
PRKAR2B
LAMB1
ALK
IL1R1
PRMT1
SEC61A1
MIR486-1
TJP1
LIF
MIR211
PSMC4
RACK1
MECOM
MIR182
ADHFE1
LOC102724058
DDAH1
XPO5
WT1
EIF4A1
MIR127
SBDS
RPS6
PUM1
KANSL1
SLC29A1
COX6C
MIR365A
EIF3F
MYOD1
STING1
COX7A2L
DIO3
AP1S2
MDM2
PITRM1
NAGK
MIRLET7G
ACIN1
SZT2
RBM20
EIF2AK1
STX3
PTH1R
RICTOR
RPL31
MAGED2
FKBP10
NUP188
FAM3A
TUBB6
PTPRD
ALKBH8
MLH1
NUCB2
OTX2
ADD3
MIR23B
PF4
PHOX2B
MIR338
NCOA3
CYB5B
RPS15A
NDN
HNRNPM
RPS20
HNRNPD
KPNA2
TYROBP
RPS11
IGF2BP3
ABL1
PCNA
HSF1
MFN1
NKX2-5
STK39
PFN1
BRD2
KAT2A
HNF1A-AS1
DRD3
FGF9
EFHC1
ACTA2
CHAMP1
TFG
RREB1
RPLP0
TUBG1
ANGPT2
CXCL12
COX7C
CERK
CFD
KCNE1
BCL11B
VANGL1
LAMP1
GABRE
RALA
RPS19
M6PR
SEC23A
ALPG
HNRNPF
ZMYM2
RUNX1
GPX8
CYBRD1
TPM3
DPEP1
MT-RNR2
ZC3H14
PDHA2
MRE11
IGF2BP1
APEX1
CTNND2
KIF11
PRDX3
ABCA5
PKD2
EXOSC10
KPNB1
KHDRBS1
PRDX6
AK3
CC2D1A
CRTAP
NELFA
CFL2
UPP1
GPER1
THPO
NR4A3
CAV2
NEBL
NDUFB6
CAMK2D
RPS14
WARS1
HIRA
PCBP2
REST
CD34
TBR1
WNT1
PXDN
GNB2
LAP3
SCAF4
DUSP6
ORAI1
RPL18
RPN1
PTDSS1
TBX20
PRICKLE2
PSMA7
NCOA1
SHC1
ADNP
TRP-AGG2-6
LGALS1
CCR5
MFGE8
H3C12
SELENOP
WNT5A
NEAT1
GRIN2D
ADAM17
KRT14
MBP
MIR1291
SEC61B
POLH
DDX6
ACSF2
RPL15
ECI2
RPL35
DNMT3L
LINC00092
IL4R
HBEGF
SRSF1
SNAI1
ATP5MG
FEN1
TCF20
ERAL1
RPL27
GTF2I
CAMTA1
RPL5
TP53BP1
DKK1
ADPRS
ONECUT1
RPS26
UPF1
GATA2
PRICKLE1
UNG
CAST
AXIN1
PTGES2
CHI3L1
CAMKK2
IGFBP4
DHX9
PLEKHG5
GSTK1
MLLT3
TRV-AAC1-4
HDAC6
SPTBN2
SLC38A2
ACP1
DHRS2
EIF4EBP1
GCN1
IRAK1
SNX27
ARAF
PTPN23
CTNNA3
PHB1
SELL
KITLG
KHSRP
DDX20
WDR48
SPI1
SP110
NUDC
CENPE
MIR181D
LYN
ATF3
LRBA
IL22
MAST1
ECH1
KIF4A
PDIA3
IL4I1
CLCN7
FGF4
IL33
MGST1
YWHAH
SOX17
P2RX7
TCF3
PCAT2
CHRM3
ATP5ME
VDAC2
PSMD2
QPRT
MIR375
HACD3
ROBO1
RTN4
ANKRD1
CLIP1
ASPH
FUT4
XPO1
S100A8
RPL13A
EIF4B
TAF2
CSRP3
FBL
PLAU
NEDD4
DAXX
RIGI
YBX1
USP14
FOXK2
MIR215
MCU
FBXO32
DGKA
CCT5
NUP93
MIR199B
WASF1
ELP4
CEMIP
HNRNPH1
DVL2
STAT5B
RFX6
HDLBP
YTHDF2
DDX41
RUVBL1
ZBTB18
MPST
PDIA6
ENPP2
RAN
LAMA4
CA4
COX7A2
ASXL3
BMP7
RPL19
CSNK1A1
VAPA
KLF8
NCL
CDK8
KLHL20
LMAN1
HMGCLL1
PTK2
NUP133
ACTN3
MYL3
IL5
RHO
NDRG1
EMC10
[truncated: 39 more rows]
