# Supplementary material for: Identification of core genes and transcription factors related to metabolic reprogramming in atherosclerosis: a multi-omics analysis and experimental validation approach
Source: Front Mol Biosci. 2026 Feb 25;13:1756851. doi: 10.3389/fmolb.2026.1756851 (PMC12975476; doi:10.3389/fmolb.2026.1756851)
Supplement: Supplementary file 3 [file Supplementaryfile2.xlsx]

## Sheet: LYN
No. of datasets	TF	Tissue	No. of peaks (total/average)	No. of peaks in gene body (total/average)	No. of peaks around TSS (total/average)	The peak close to TSS	The peak with strongest signal
1	SPI1	adrenal gland	45814	45782	45658	chr8,55879609,55880117,6.71,-204,pr,dataset-3210	chr8,55973933,55974350,9.18,9412,gb,dataset-3210
2	CTCF	aortic adventitial	45873	45873	0 / 0	chr8,55880496,55880741,6.67,683,gb,dataset-676	chr8,56010582,56010926,67.6,1307,gb,dataset-676
1	ATF2	blood	17/ 17	16 / 16	45658	chr8,55885451,55885884,5.09,5638,gb,dataset-179	chr8,55928975,55929499,10.2,4916,gb,dataset-179
1	BCL11A	blood	19/ 19	17 / 17	45690	chr8,55879554,55879910,6.16,-259,pr,dataset-209	chr8,55989311,55989593,16.1,1094,gb,dataset-209
3	BCL6	blood	45859	45827	2 / 0	chr8,55879746,55880078,8.08,-67,pr,dataset-222	chr8,55937070,55937588,72.6,5725,gb,dataset-3958
9	BRD4	blood	24654	20607	45962	chr8,55879654,55880190,4.76,-159,pr,dataset-274	chr8,55878796,55880576,13.2,-101,pr,dataset-276
2	CBFB	blood	45841	45779	45689	chr8,55879698,55880776,7.40,-115,pr,dataset-331	chr8,55939488,55939785,16.1,5967,gb,dataset-333
4	CDK9	blood	45832	45766	45778	chr8,55879702,55880048,4.87,-111,pr,dataset-384	chr8,55990958,55991406,8.59,1111,gb,dataset-387
1	CEBPA	blood	46003	45972	45658	chr8,55880050,55880977,189.,237,pr,dataset-5018	chr8,55930481,55930940,219.,5066,gb,dataset-5018
2	CEBPB	blood	46016	45983	45717	chr8,55879675,55880107,4.55,-138,pr,dataset-5019	chr8,55880282,55880933,207.,469,pr,dataset-5019
1	CREB1	blood	21/ 21	19 / 19	45690	chr8,55879740,55879877,2.71,-73,pr,dataset-474	chr8,55888427,55888702,10.0,8614,gb,dataset-474
51	CTCF	blood	460/ 9	450 / 8	10 / 0	chr8,55879815,55879984,5.29,2,pr,dataset-543	chr8,55930577,55930993,183.,5076,gb,dataset-5178
2	E2F1	blood	45811	45717	45717	chr8,55879731,55879948,5.51,-82,pr,dataset-803	chr8,55879587,55879908,12.7,-226,pr,dataset-4737
3	EBF1	blood	61/ 20	59 / 19	2 / 0	chr8,55879610,55879843,10.5,-203,pr,dataset-835	chr8,55919499,55919883,43.4,3968,gb,dataset-4471
1	EGR1	blood	45814	45814	0 / 0	chr8,55880319,55880492,15.0,506,gb,dataset-840	chr8,55880319,55880492,15.0,506,gb,dataset-840
2	ELF1	blood	45885	45821	45717	chr8,55879673,55880535,13.3,-140,pr,dataset-863	chr8,55879541,55880095,22.2,-272,pr,dataset-855
4	EP300	blood	18598	17107	45748	chr8,55879719,55879903,3.48,-94,pr,dataset-4504	chr8,55973012,55973359,14.6,9319,gb,dataset-961
5	ERG	blood	12966	45805	45839	chr8,55879748,55880498,13.3,-65,pr,dataset-990	chr8,55885459,55886054,88.3,5646,gb,dataset-4500
2	ERMAP	blood	45749	45689	45689	chr8,55879687,55879890,5.21,-126,pr,dataset-1016	chr8,55879673,55879892,6.03,-140,pr,dataset-1015
1	ETS1	blood	45782	45782	0 / 0	chr8,55880745,55880882,4.10,932,gb,dataset-1151	chr8,55991078,55991275,6.06,1112,gb,dataset-1151
6	FLI1	blood	45776	45739	45809	chr8,55879683,55880825,11.6,-130,pr,dataset-1230	chr8,55885520,55886056,44.1,5707,gb,dataset-4499
1	FOXP1	blood	45814	45782	45658	chr8,55871723,55871861,4.66,-809,pr,dataset-4280	chr8,55930202,55930770,36.6,5038,gb,dataset-4280
1	GABPA	blood	45690	45658	45658	chr8,55879501,55879976,5.35,-312,pr,dataset-1430	chr8,55879501,55879976,5.35,-312,pr,dataset-1430
1	GATA1	blood	45877	45877	0 / 0	chr8,55901607,55901900,3.84,2179,gb,dataset-1440	chr8,55961280,55961803,16.2,8146,gb,dataset-1440
2	GATA2	blood	45749	45717	1 / 0	chr8,55880019,55880496,7.21,206,pr,dataset-1465	chr8,55885576,55885820,12.7,5763,gb,dataset-1466
1	GATA3	Blood	45909	45909	0 / 0	chr8,55886618,55886836,8.31,6805,gb,dataset-4256	chr8,55914894,55915301,177.,3508,gb,dataset-4256
2	HDAC1	blood	27/ 13	45984	45749	chr8,55879667,55880162,5.73,-146,pr,dataset-4505	chr8,55885584,55886095,20.2,5771,gb,dataset-4505
1	HDAC2	blood	15/ 15	14 / 14	45658	chr8,55879654,55879909,5.55,-159,pr,dataset-4506	chr8,55930497,55930861,28.9,5068,gb,dataset-4506
2	IRF1	blood	35/ 17	33 / 16	45689	chr8,55879630,55879863,5.61,-183,pr,dataset-1767	chr8,56006448,56007333,56.2,1266,gb,dataset-1767
2	IRF4	blood	45950	45918	45689	chr8,55879567,55879859,4.25,-246,pr,dataset-1778	chr8,55885602,55885929,16.7,5789,gb,dataset-1781
1	KLF1	blood	45814	45782	45658	chr8,55879701,55879920,4.01,-112,pr,dataset-1882	chr8,55930613,55930883,9.44,5080,gb,dataset-1882
1	LMO2	blood	45845	45845	0 / 0	chr8,55880615,55880763,4.01,802,gb,dataset-1936	chr8,55991045,55991358,12.3,1112,gb,dataset-1936
1	MAFK	blood	45909	45877	45658	chr8,55875060,55875380,6.10,-475,pr,dataset-1956	chr8,55901592,55901917,7.73,2177,gb,dataset-1956
3	MAX	blood	12359	45927	45810	chr8,55879687,55879880,6.06,-126,pr,dataset-1982	chr8,55930499,55930895,19.2,5068,gb,dataset-1982
3	MED1	blood	45861	45828	45717	chr8,55879619,55880057,10.1,-194,pr,dataset-2009	chr8,55879604,55880062,13.4,-209,pr,dataset-2003
1	MEF2A	blood	13/ 13	46003	45658	chr8,55879650,55879837,4.24,-163,pr,dataset-2030	chr8,55928970,55929334,28.1,4915,gb,dataset-2030
1	MEF2C	blood	45751	45751	0 / 0	chr8,55880552,55880918,10.6,739,gb,dataset-2034	chr8,55929004,55929323,18.7,4919,gb,dataset-2034
1	MTA3	blood	46003	46003	0 / 0	chr8,55885531,55885921,2.41,5718,gb,dataset-2060	chr8,55929017,55929300,4.14,4920,gb,dataset-2060
6	MYC	blood	18841	16254	45839	chr8,55879572,55879950,11.4,-241,pr,dataset-2140	chr8,55878732,55879861,22.8,-108,pr,dataset-2127
1	MYH11	blood	45690	45658	45658	chr8,55879988,55880561,10.3,175,pr,dataset-2171	chr8,55879988,55880561,10.3,175,pr,dataset-2171
1	NFE2	blood	45751	45751	0 / 0	chr8,55930610,55930894,11.6,5079,gb,dataset-2226	chr8,55930610,55930894,11.6,5079,gb,dataset-2226
1	NFIC	blood	17/ 17	17 / 17	0 / 0	chr8,55885598,55886008,4.10,5785,gb,dataset-2241	chr8,55928807,55929531,11.0,4899,gb,dataset-2241
4	PAX5	blood	58/ 14	18233	45902	chr8,55879647,55880092,7.45,-166,pr,dataset-2401	chr8,55934920,55935156,24.2,5510,gb,dataset-2398
2	PML	blood	45873	45873	0 / 0	chr8,55885617,55885946,14.6,5804,gb,dataset-2466	chr8,55919603,55919864,15.2,3979,gb,dataset-2470
13	POLR2A	blood	258/ 19	241 / 18	45674	chr8,55879579,55880212,11.6,-234,pr,dataset-2540	chr8,55879505,55880239,105.,-308,pr,dataset-2490
2	POU2F2	blood	47/ 23	43 / 21	45749	chr8,55879565,55879954,28.8,-248,pr,dataset-2554	chr8,55879565,55879954,28.8,-248,pr,dataset-2554
1	RAD21	blood	14/ 14	13 / 13	45658	chr8,55879687,55879844,3.65,-126,pr,dataset-2603	chr8,55881512,55881748,19.6,1699,gb,dataset-2603
1	RARA	blood	45940	45909	45658	chr8,55879699,55879906,6.45,-114,pr,dataset-2640	chr8,55919582,55919884,24.6,3976,gb,dataset-2640
6	RELA	blood	25143	23285	5 / 0	chr8,55879706,55879900,6.83,-107,pr,dataset-2710	chr8,55989235,55989656,21.3,1094,gb,dataset-2715
1	REST	blood	45719	45690	45658	chr8,55879642,55879969,9.19,-171,pr,dataset-2765	chr8,55879642,55879969,9.19,-171,pr,dataset-2765
6	RUNX1	blood	16619	15128	4 / 0	chr8,55879738,55880472,6.66,-75,pr,dataset-2828	chr8,55919523,55919866,23.8,3971,gb,dataset-2857
1	RUNX3	blood	31/ 31	29 / 29	45690	chr8,55879668,55879871,2.05,-145,pr,dataset-2864	chr8,55923888,55924337,8.84,4407,gb,dataset-2864
1	RXRG	blood	45782	45782	0 / 0	chr8,55880666,55880789,6.70,853,gb,dataset-2880	chr8,55919600,55919805,11.2,3978,gb,dataset-2880
1	SP1	blood	16/ 16	14 / 14	45690	chr8,55879579,55879930,10.3,-234,pr,dataset-3057	chr8,55885632,55886002,17.8,5819,gb,dataset-3057
11	SPI1	blood	173/ 15	150 / 13	45711	chr8,55879686,55879949,24.6,-127,pr,dataset-3087	chr8,55885528,55885950,76.8,5715,gb,dataset-3086
1	SPIB	blood	45814	45814	0 / 0	chr8,55885514,55885967,32.2,5701,gb,dataset-3324	chr8,55885514,55885967,32.2,5701,gb,dataset-3324
1	SRF	blood	45782	45751	45658	chr8,55879715,55879857,3.96,-98,pr,dataset-3342	chr8,55925673,55925786,9.71,4586,gb,dataset-3342
16	STAG1	blood	173/ 10	157 / 9	45673	chr8,55879863,55880115,4.47,50,pr,dataset-3370	chr8,55879180,55882298,26.0,-633,pr,dataset-3372
4	STAT1	blood	101/ 25	93 / 23	45871	chr8,55879978,55880162,3.17,165,pr,dataset-3390	chr8,55972764,55973599,7.47,9295,gb,dataset-3391
1	STAT3	blood	45782	45782	0 / 0	chr8,55881998,55882158,3.72,2185,gb,dataset-3409	chr8,55940007,55940220,9.23,6019,gb,dataset-3409
1	STAT5B	blood	45658	45658	0 / 0	chr8,55940050,55940201,6.44,6023,gb,dataset-3434	chr8,55940050,55940201,6.44,6023,gb,dataset-3434
2	TAF1	blood	45904	45841	45689	chr8,55879568,55880021,32.2,-245,pr,dataset-3471	chr8,55879549,55880124,42.0,-264,pr,dataset-3467
3	TCF12	blood	12724	45960	45748	chr8,55879707,55880694,13.4,-106,pr,dataset-3533	chr8,55990951,55991409,42.3,1111,gb,dataset-3525
2	TCF3	blood	30/ 15	46016	45779	chr8,55879587,55880165,23.7,-226,pr,dataset-3540	chr8,55990823,55991498,49.1,1110,gb,dataset-3544
1	TFAP4	blood	45972	45972	0 / 0	chr8,55883705,55884120,9.26,3892,gb,dataset-3604	chr8,55919519,55919976,15.6,3970,gb,dataset-3604
1	VDR	blood	45719	45690	45658	chr8,55879688,55879855,8.63,-125,pr,dataset-3723	chr8,55879688,55879855,8.63,-125,pr,dataset-3723
3	YY1	blood	45894	45860	45717	chr8,55879800,55879934,5.14,-13,pr,dataset-3761	chr8,56010727,56010845,9.24,1309,gb,dataset-3759
1	ZEB1	blood	45909	45814	45719	chr8,55879569,55879942,6.99,-244,pr,dataset-3801	chr8,55991033,55991375,17.2,1112,gb,dataset-3801
1	ETS1	blood,bone,marrow	45751	45751	0 / 0	chr8,55958001,55958155,5.77,7818,gb,dataset-1158	chr8,55973099,55973335,10.1,9328,gb,dataset-1158
1	ESR1	bone	45751	45751	0 / 0	chr8,55911417,55911777,10.7,3160,gb,dataset-4080	chr8,55948526,55948877,58.1,6871,gb,dataset-4080
1	ARID3A	bone marrow	45751	45751	0 / 0	chr8,55913867,55914063,5.38,3405,gb,dataset-150	chr8,55939874,55940285,11.6,6006,gb,dataset-150
1	BACH1	bone marrow	45658	45658	0 / 0	chr8,55940030,55940242,4.34,6021,gb,dataset-198	chr8,55940030,55940242,4.34,6021,gb,dataset-198
1	BHLHE40	bone marrow	45814	45814	0 / 0	chr8,55913920,55914094,5.07,3410,gb,dataset-233	chr8,55939950,55940296,13.2,6013,gb,dataset-233
1	CBX3	bone marrow	45972	45940	45658	chr8,55879664,55879882,3.11,-149,pr,dataset-340	chr8,55941197,55941513,7.25,6138,gb,dataset-340
2	CEBPB	bone marrow	26/ 13	26 / 13	0 / 0	chr8,55880379,55880760,36.1,566,gb,dataset-419	chr8,55880379,55880760,36.1,566,gb,dataset-419
1	CREB1	bone marrow	45751	45751	0 / 0	chr8,55880565,55880745,5.05,752,gb,dataset-473	chr8,55880565,55880745,5.05,752,gb,dataset-473
12	CTCF	bone marrow	28642	28642	0 / 0	chr8,55880396,55880806,13.2,583,gb,dataset-504	chr8,56010569,56010956,177.,1307,gb,dataset-4322
1	CTCFL	bone marrow	45690	45690	0 / 0	chr8,55880506,55880722,5.89,693,gb,dataset-777	chr8,55957990,55958076,8.09,7817,gb,dataset-777
1	CUX1	bone marrow	45690	45658	45658	chr8,55877820,55877958,4.37,-199,pr,dataset-783	chr8,55940086,55940235,4.76,6027,gb,dataset-783
1	E2F4	bone marrow	45751	45719	45658	chr8,55879654,55879978,10.9,-159,pr,dataset-810	chr8,55879654,55879978,10.9,-159,pr,dataset-810
3	E2F6	bone marrow	45961	45893	45840	chr8,55879690,55879938,7.06,-123,pr,dataset-822	chr8,55919651,55919903,28.2,3983,gb,dataset-820
1	EGR1	bone marrow	45940	45877	45690	chr8,55879790,55879901,3.35,-23,pr,dataset-841	chr8,55880257,55880519,31.9,444,pr,dataset-841
1	ELF1	bone marrow	46003	45940	45690	chr8,55879661,55879930,17.7,-152,pr,dataset-856	chr8,55913779,55914096,18.0,3396,gb,dataset-856
1	ETS1	bone marrow	45751	45690	45690	chr8,55879745,55880036,6.90,-68,pr,dataset-1152	chr8,55879745,55880036,6.90,-68,pr,dataset-1152
1	GABPA	bone marrow	45782	45751	45658	chr8,55879723,55879898,8.78,-90,pr,dataset-1417	chr8,55879723,55879898,8.78,-90,pr,dataset-1417
5	GATA1	bone marrow	19998	18902	3 / 0	chr8,55879856,55881201,6.85,43,pr,dataset-1454	chr8,55913846,55914163,52.3,3403,gb,dataset-4329
2	GATA2	bone marrow	45997	45997	0 / 0	chr8,55885552,55885785,8.53,5739,gb,dataset-1467	chr8,55941139,55941533,25.0,6132,gb,dataset-1467
1	HCFC1	bone marrow	45719	45690	45658	chr8,55879742,55879927,5.23,-71,pr,dataset-1581	chr8,55939927,55940195,6.42,6011,gb,dataset-1581
1	HDAC1	bone marrow	45751	45719	45658	chr8,55879874,55880216,7.70,61,pr,dataset-1590	chr8,55879874,55880216,7.70,61,pr,dataset-1590
1	HDAC2	bone marrow	45814	45814	0 / 0	chr8,55885590,55885777,4.82,5777,gb,dataset-1592	chr8,55901839,55901960,5.53,2202,gb,dataset-1592
2	JUND	bone marrow	45918	45886	1 / 0	chr8,55879694,55879876,5.82,-119,pr,dataset-1828	chr8,55913820,55914115,12.8,3400,gb,dataset-1828
1	KDM5B	bone marrow	45782	45719	45690	chr8,55879501,55880163,13.0,-312,pr,dataset-1869	chr8,55879501,55880163,13.0,-312,pr,dataset-1869
1	KMT2A	bone marrow	45877	45751	45751	chr8,55879630,55879913,9.20,-183,pr,dataset-1906	chr8,55880021,55880955,9.97,208,pr,dataset-1906
1	MAFF	bone marrow	45782	45782	0 / 0	chr8,55901679,55901918,9.77,2186,gb,dataset-1946	chr8,55939870,55940308,23.8,6005,gb,dataset-1946
1	MAFK	bone marrow	45751	45751	0 / 0	chr8,55901693,55901910,6.42,2188,gb,dataset-1950	chr8,55939931,55940281,15.4,6011,gb,dataset-1950
2	MAX	bone marrow	37/ 18	30 / 15	45841	chr8,55879622,55879926,5.42,-191,pr,dataset-1961	chr8,55939195,55940341,37.0,5938,gb,dataset-1968
1	MAZ	bone marrow	45940	45909	45658	chr8,55879685,55879937,8.14,-128,pr,dataset-1990	chr8,55885575,55885864,8.52,5762,gb,dataset-1990
1	MEF2A	bone marrow	45690	45690	0 / 0	chr8,55880703,55880838,4.54,890,gb,dataset-2031	chr8,55880703,55880838,4.54,890,gb,dataset-2031
1	MXI1	bone marrow	45690	45690	0 / 0	chr8,55939650,55939785,4.63,5983,gb,dataset-2065	chr8,55939940,55940320,9.10,6012,gb,dataset-2065
6	MYC	bone marrow	16254	13302	45870	chr8,55879758,55879889,5.33,-55,pr,dataset-2098	chr8,55939180,55940347,24.8,5936,gb,dataset-2100
1	NFE2	bone marrow	45690	45690	0 / 0	chr8,55901759,55901862,8.71,2194,gb,dataset-2222	chr8,55940024,55940232,14.1,6021,gb,dataset-2222
1	NFYB	bone marrow	45690	45690	0 / 0	chr8,55939927,55940156,10.1,6011,gb,dataset-2262	chr8,55939927,55940156,10.1,6011,gb,dataset-2262
2	PHF8	bone marrow	45811	45749	45689	chr8,55879310,55880923,44.3,-503,pr,dataset-2440	chr8,55879310,55880923,44.3,-503,pr,dataset-2440
6	POLR2A	bone marrow	21794	18841	45870	chr8,55879577,55879987,29.9,-236,pr,dataset-2489	chr8,55879502,55880035,37.8,-311,pr,dataset-2479
1	RAD21	bone marrow	45972	45940	45658	chr8,55879765,55879888,2.91,-48,pr,dataset-2599	chr8,55881517,55881722,22.9,1704,gb,dataset-2599
1	RBBP5	bone marrow	45845	45782	45690	chr8,55879462,55880933,19.1,-351,pr,dataset-2660	chr8,55879462,55880933,19.1,-351,pr,dataset-2660
1	RCOR1	bone marrow	19/ 19	18 / 18	45658	chr8,55879584,55879900,5.02,-229,pr,dataset-2680	chr8,55913677,55914171,21.7,3386,gb,dataset-2680
1	REST	bone marrow	46003	45972	45658	chr8,55879665,55879991,5.67,-148,pr,dataset-2759	chr8,55919601,55919864,10.7,3978,gb,dataset-2759
1	RUNX1	bone marrow	13/ 13	46003	45658	chr8,55880672,55880982,5.32,859,gb,dataset-2852	chr8,55919529,55919926,68.9,3971,gb,dataset-2852
1	SAP30	bone marrow	45782	45719	45690	chr8,55879776,55880209,8.86,-37,pr,dataset-2886	chr8,55879776,55880209,8.86,-37,pr,dataset-2886
1	SMAD1	bone marrow	45877	45877	0 / 0	chr8,55885649,55885783,3.84,5836,gb,dataset-2934	chr8,55961463,55961669,14.9,8165,gb,dataset-2934
2	SPI1	bone marrow	45983	45919	45717	chr8,55879714,55879907,8.57,-99,pr,dataset-3082	chr8,55924607,55924841,49.1,4479,gb,dataset-3082
3	STAT1	bone marrow	45748	45748	0 / 0	chr8,55939977,55940260,15.5,6016,gb,dataset-3385	chr8,55939977,55940260,15.5,6016,gb,dataset-3385
2	STAT2	bone marrow	45749	45749	0 / 0	chr8,55901740,55901901,8.62,2192,gb,dataset-3399	chr8,55901740,55901901,8.62,2192,gb,dataset-3399
1	STAT5A	bone marrow	45719	45719	0 / 0	chr8,55939937,55940282,16.1,6012,gb,dataset-3429	chr8,55939937,55940282,16.1,6012,gb,dataset-3429
1	TAF1	bone marrow	45814	45751	45690	chr8,55879409,55879999,34.3,-404,pr,dataset-3473	chr8,55879409,55879999,34.3,-404,pr,dataset-3473
1	TCF3	bone marrow	45782	45782	0 / 0	chr8,55881904,55882078,5.07,2091,gb,dataset-3545	chr8,55919564,55919908,7.85,3975,gb,dataset-3545
1	TEAD4	bone marrow	19/ 19	16 / 16	45719	chr8,55879636,55879895,2.73,-177,pr,dataset-3571	chr8,55961319,55961725,19.6,8150,gb,dataset-3571
1	TRIM28	bone marrow	45751	45751	0 / 0	chr8,55919607,55919795,4.38,3979,gb,dataset-3673	chr8,55939867,55940262,6.15,6005,gb,dataset-3673
2	UBTF	bone marrow	45853	45966	45749	chr8,55879701,55879991,12.5,-112,pr,dataset-3702	chr8,55879584,55880139,26.2,-229,pr,dataset-3701
1	USF1	bone marrow	45814	45814	0 / 0	chr8,55917237,55917393,8.08,3742,gb,dataset-3709	chr8,55930547,55930855,41.2,5073,gb,dataset-3709
2	YY1	bone marrow	45852	45997	45689	chr8,55879646,55879931,4.78,-167,pr,dataset-3763	chr8,55961400,55961599,36.2,8158,gb,dataset-3763
1	ZBTB7A	bone marrow	45782	45751	45658	chr8,55879675,55880749,11.3,-138,pr,dataset-3796	chr8,55879675,55880749,11.3,-138,pr,dataset-3796
2	ZNF263	bone marrow	45852	45997	45689	chr8,55879456,55879696,4.99,-357,pr,dataset-3832	chr8,55978678,55979004,8.23,9886,gb,dataset-3832
1	ZNF384	bone marrow	45877	45877	0 / 0	chr8,55901869,55902027,4.53,2205,gb,dataset-3852	chr8,55939900,55940246,14.2,6008,gb,dataset-3852
1	BRD4	brain	26/ 26	22 / 22	45751	chr8,55878866,55880667,20.1,-947,pr,dataset-4700	chr8,55913358,55915506,90.3,3354,gb,dataset-4700
1	CREBBP	brain	45782	45782	0 / 0	chr8,55893129,55893342,4.49,1331,gb,dataset-492	chr8,55901683,55902053,10.1,2187,gb,dataset-492
8	CTCF	brain	18780	18780	0 / 0	chr8,55880448,55880866,12.8,635,gb,dataset-528	chr8,56010576,56010997,105.,1307,gb,dataset-555
1	ELF1	brain	45690	45658	45658	chr8,55879732,55879880,4.43,-81,pr,dataset-860	chr8,55879732,55879880,4.43,-81,pr,dataset-860
3	EP300	brain	45895	45861	45717	chr8,55879676,55879871,3.74,-137,pr,dataset-906	chr8,55914811,55915286,32.0,3499,gb,dataset-906
1	FOSL2	brain	45719	45719	0 / 0	chr8,55901736,55902042,4.69,2192,gb,dataset-1270	chr8,55948389,55948613,8.15,6857,gb,dataset-1270
1	FOXP2	brain	45751	45719	45658	chr8,55879739,55879895,5.70,-74,pr,dataset-1404	chr8,55993872,55993983,6.20,1140,gb,dataset-1404
1	GATA3	brain	45972	45940	45658	chr8,55878823,55879063,2.92,-990,pr,dataset-1479	chr8,55914865,55915263,13.9,3505,gb,dataset-1479
1	JUND	brain	45751	45751	0 / 0	chr8,55901753,55901970,3.58,2194,gb,dataset-1831	chr8,55948411,55948630,5.61,6859,gb,dataset-1831
1	NFIC	brain	45690	45690	0 / 0	chr8,55938362,55938626,3.79,5854,gb,dataset-2242	chr8,55946073,55946267,4.28,6626,gb,dataset-2242
1	PBX3	brain	45719	45719	0 / 0	chr8,55901745,55901952,4.63,2193,gb,dataset-2415	chr8,55988867,55989119,7.43,1090,gb,dataset-2415
3	POLR2A	brain	45761	45933	45748	chr8,55879760,55879908,5.67,-53,pr,dataset-2532	chr8,55914844,55915277,14.4,3503,gb,dataset-2531
2	RAD21	brain	45919	45886	45689	chr8,55879659,55879870,4.81,-154,pr,dataset-2602	chr8,56010661,56010906,34.1,1308,gb,dataset-2602
1	SIN3A	brain	45719	45690	45658	chr8,55879698,55879842,3.78,-115,pr,dataset-2907	chr8,55879698,55879842,3.78,-115,pr,dataset-2907
1	SMC3	brain	45690	45690	0 / 0	chr8,55881536,55881732,11.0,1723,gb,dataset-3010	chr8,55881536,55881732,11.0,1723,gb,dataset-3010
2	SPI1	brain	45918	45852	45749	chr8,55879724,55880114,5.01,-89,pr,dataset-3163	chr8,55988623,55989296,8.78,1088,gb,dataset-3163
1	TAF1	brain	45719	45690	45658	chr8,55879745,55879897,7.08,-68,pr,dataset-3475	chr8,55879745,55879897,7.08,-68,pr,dataset-3475
1	TCF12	brain	45814	45814	0 / 0	chr8,55901722,55901973,4.93,2190,gb,dataset-3529	chr8,55914805,55915292,16.2,3499,gb,dataset-3529
1	AR	breast	45719	45690	45658	chr8,55879677,55879988,2.30,-136,pr,dataset-109	chr8,55988927,55989266,3.28,1091,gb,dataset-109
1	ARNT	breast	15/ 15	13 / 13	45690	chr8,55878742,55880051,25.5,-107,pr,dataset-155	chr8,55878742,55880051,25.5,-107,pr,dataset-155
16	BRD4	breast	156/ 9	123 / 7	12086	chr8,55879726,55880693,10.9,-87,pr,dataset-4993	chr8,55906649,55907642,78.0,2683,gb,dataset-4979
5	CEBPB	breast	21125	19998	3 / 0	chr8,55880238,55880747,57.7,425,pr,dataset-4972	chr8,55930268,55931016,203.,5045,gb,dataset-4973
26	CTCF	breast	157/ 6	149 / 5	8 / 0	chr8,55879819,55879948,4.29,6,pr,dataset-547	chr8,56010462,56011101,198.,1306,gb,dataset-4004
3	E2F1	breast	45792	45995	45717	chr8,55879542,55879940,8.02,-271,pr,dataset-1573	chr8,55879385,55879893,21.6,-428,pr,dataset-5163
1	E2F4	breast	45719	45690	45658	chr8,55879716,55879911,8.81,-97,pr,dataset-812	chr8,55886018,55886157,9.23,6205,gb,dataset-812
1	ELF1	breast	45751	45719	45658	chr8,55879611,55879908,15.2,-202,pr,dataset-859	chr8,55879611,55879908,15.2,-202,pr,dataset-859
7	EP300	breast	15858	14366	4 / 0	chr8,55879704,55879845,4.75,-109,pr,dataset-904	chr8,55906748,55907487,223.,2693,gb,dataset-4983
35	ESR1	breast	325/ 9	297 / 8	28 / 0	chr8,55879859,55880773,8.22,46,pr,dataset-4679	chr8,56010416,56011247,319.,1306,gb,dataset-4001
5	FOS	breast	68/ 13	65 / 13	3 / 0	chr8,55881578,55881684,5.38,1765,gb,dataset-1251	chr8,55948357,55948662,41.2,6854,gb,dataset-1252
1	FOSL2	breast	45782	45782	0 / 0	chr8,55948434,55948660,10.6,6862,gb,dataset-1269	chr8,55990618,55990873,14.5,1108,gb,dataset-1269
14	FOXA1	breast	105/ 7	34121	12 / 0	chr8,55879699,55879905,10.6,-114,pr,dataset-1272	chr8,55988862,55989357,98.4,1090,gb,dataset-4838
1	FOXM1	breast	45782	45782	0 / 0	chr8,55886560,55887098,7.44,6747,gb,dataset-1390	chr8,55948450,55948806,9.60,6863,gb,dataset-1390
1	GABPA	breast	45690	45658	45658	chr8,55879548,55879862,4.40,-265,pr,dataset-1421	chr8,55879548,55879862,4.40,-265,pr,dataset-1421
6	GATA3	breast	12175	45776	4 / 0	chr8,55879671,55879867,7.22,-142,pr,dataset-1474	chr8,55886476,55887349,32.8,6663,gb,dataset-1478
1	JUN	breast	45814	45814	0 / 0	chr8,55880527,55880802,3.99,714,gb,dataset-4269	chr8,55948105,55948885,179.,6829,gb,dataset-4269
1	JUND	breast	45782	45782	0 / 0	chr8,55886642,55887127,9.07,6829,gb,dataset-1832	chr8,55990600,55990900,9.33,1107,gb,dataset-1832
3	KDM5B	breast	45794	45761	45717	chr8,55879604,55880761,7.70,-209,pr,dataset-1872	chr8,55879528,55880213,13.1,-285,pr,dataset-1874
1	MAX	breast	45658	45658	0 / 0	chr8,55880542,55880679,4.26,729,gb,dataset-4751	chr8,55880542,55880679,4.26,729,gb,dataset-4751
1	MED1	breast	45782	45751	45658	chr8,55879738,55879990,5.19,-75,pr,dataset-2016	chr8,55879738,55879990,5.19,-75,pr,dataset-2016
5	MYC	breast	20394	18142	45809	chr8,55879762,55880226,8.37,-51,pr,dataset-2104	chr8,55948354,55948622,27.0,6854,gb,dataset-2101
1	NRF1	breast	45719	45690	45658	chr8,55879546,55879887,16.2,-267,pr,dataset-2365	chr8,55879546,55879887,16.2,-267,pr,dataset-2365
3	PGR	breast	45826	45761	45748	chr8,55879689,55879929,4.17,-124,pr,dataset-2430	chr8,55988892,55989196,23.8,1090,gb,dataset-2428
4	POLR2A	breast	45866	45800	45778	chr8,55879571,55880740,37.5,-242,pr,dataset-2522	chr8,55879571,55880740,37.5,-242,pr,dataset-2522
4	RAD21	breast	45833	45832	1 / 0	chr8,55879698,55879880,3.76,-115,pr,dataset-2618	chr8,55957951,55958167,34.2,7813,gb,dataset-2615
10	SPI1	breast	154/ 15	138 / 13	45673	chr8,55879671,55879986,7.53,-142,pr,dataset-3285	chr8,55970838,55971158,23.0,9102,gb,dataset-3128
3	STAG1	breast	45927	45893	45717	chr8,55879678,55879848,7.83,-135,pr,dataset-3355	chr8,55881515,55881738,41.1,1702,gb,dataset-3358
3	STAT3	breast	14215	13850	1 / 0	chr8,55881585,55881704,5.95,1772,gb,dataset-3405	chr8,55970670,55971307,67.8,9085,gb,dataset-3401
7	TFAP2C	breast	20668	17685	45870	chr8,55879671,55880078,11.0,-142,pr,dataset-3597	chr8,55988968,55989271,34.6,1091,gb,dataset-3595
3	ESR1	Breast Cancer patient-derived xenograft	45964	45964	0 / 0	chr8,55881492,55881751,18.5,1679,gb,dataset-4067	chr8,56010331,56011004,233.,1305,gb,dataset-4063
1	GRHL2	bronchial	45940	45940	0 / 0	chr8,55900970,55901148,10.2,2115,gb,dataset-1550	chr8,55990631,55990929,15.5,1108,gb,dataset-1550
4	CTCF	cell:LUHMES	45731	45731	0 / 0	chr8,55880356,55880765,9.53,543,gb,dataset-4024	chr8,56010493,56011139,161.,1306,gb,dataset-4023
2	CTCF	cerebellar	45811	45811	0 / 0	chr8,55881487,55881773,5.05,1674,gb,dataset-689	chr8,56010572,56010967,85.2,1307,gb,dataset-582
1	CEBPB	cervix	45972	45972	0 / 0	chr8,55880365,55880777,38.7,552,gb,dataset-418	chr8,55880365,55880777,38.7,552,gb,dataset-418
5	CTCF	cervix	12206	12206	0 / 0	chr8,55880440,55880802,3.92,627,gb,dataset-565	chr8,56010438,56011038,58.5,1306,gb,dataset-565
2	E2F1	cervix	45779	45717	45689	chr8,55879834,55879955,3.07,21,pr,dataset-801	chr8,55879777,55880039,8.12,-36,pr,dataset-1572
5	EP300	cervix	14427	13332	3 / 0	chr8,55879674,55879868,5.82,-139,pr,dataset-965	chr8,55901685,55902074,69.9,2187,gb,dataset-4185
1	GABPA	cervix	45690	45658	45658	chr8,55879670,55879880,6.22,-143,pr,dataset-1414	chr8,55879670,55879880,6.22,-143,pr,dataset-1414
1	HCFC1	cervix	45690	45658	45658	chr8,55879708,55879888,4.39,-105,pr,dataset-1580	chr8,55879708,55879888,4.39,-105,pr,dataset-1580
1	MAX	cervix	45751	45751	0 / 0	chr8,55886460,55886790,10.4,6647,gb,dataset-1959	chr8,55886460,55886790,10.4,6647,gb,dataset-1959
1	MAZ	cervix	45658	45658	0 / 0	chr8,55880357,55880559,4.57,544,gb,dataset-1988	chr8,55880357,55880559,4.57,544,gb,dataset-1988
2	NR3C1	cervix	45811	45811	0 / 0	chr8,55901808,55901957,5.74,2199,gb,dataset-2335	chr8,55948607,55948763,7.81,6879,gb,dataset-2335
3	POLR2A	cervix	45964	45810	45778	chr8,55879719,55880019,17.0,-94,pr,dataset-2476	chr8,55879567,55880141,22.8,-246,pr,dataset-2505
1	POU2F1	cervix	45690	45658	45658	chr8,55879724,55879878,8.22,-89,pr,dataset-2551	chr8,55879724,55879878,8.22,-89,pr,dataset-2551
1	RCOR1	cervix	45658	45658	0 / 0	chr8,55880405,55880738,5.83,592,gb,dataset-2686	chr8,55880405,55880738,5.83,592,gb,dataset-2686
2	RELA	cervix	45966	45966	0 / 0	chr8,55901734,55902034,8.20,2192,gb,dataset-2724	chr8,55901739,55902051,9.33,2192,gb,dataset-2723
1	REST	cervix	45690	45690	0 / 0	chr8,55880416,55880518,5.46,603,gb,dataset-2758	chr8,55885668,55885862,8.21,5855,gb,dataset-2758
1	SFMBT1	cervix	45658	45658	0 / 0	chr8,55880341,55880707,8.21,528,gb,dataset-2899	chr8,55880341,55880707,8.21,528,gb,dataset-2899
1	SMC3	cervix	45845	45814	45658	chr8,55879685,55879849,4.69,-128,pr,dataset-3007	chr8,55881560,55881711,9.25,1747,gb,dataset-3007
1	STAT1	cervix	45782	45782	0 / 0	chr8,55901741,55902026,8.47,2192,gb,dataset-3393	chr8,55906809,55907199,20.0,2699,gb,dataset-3393
1	TCF7L2	cervix	45751	45690	45690	chr8,55880095,55880722,6.40,282,pr,dataset-3560	chr8,55879452,55879886,17.6,-361,pr,dataset-3560
1	TFAP2A	cervix	45782	45751	45658	chr8,55879670,55879973,2.91,-143,pr,dataset-3590	chr8,55901733,55902075,14.3,2192,gb,dataset-3590
1	TFAP2C	cervix	45782	45751	45658	chr8,55879675,55880044,2.92,-138,pr,dataset-3592	chr8,55901682,55902063,13.8,2186,gb,dataset-3592
1	CDK9	Colon	45690	45658	45658	chr8,55879979,55880660,12.2,166,pr,dataset-4429	chr8,55879979,55880660,12.2,166,pr,dataset-4429
2	CEBPB	colon	45918	45918	0 / 0	chr8,55880395,55880803,37.0,582,gb,dataset-434	chr8,55880395,55880803,37.0,582,gb,dataset-434
8	CTCF	colon	12510	12145	1 / 0	chr8,55880210,55880730,8.74,397,pr,dataset-723	chr8,56010603,56010943,45.1,1307,gb,dataset-593
1	EGR1	colon	45690	45658	45658	chr8,55880295,55880630,5.16,482,pr,dataset-843	chr8,55880295,55880630,5.16,482,pr,dataset-843
1	ELF1	colon	45690	45658	45658	chr8,55879701,55879884,3.83,-112,pr,dataset-861	chr8,55879701,55879884,3.83,-112,pr,dataset-861
1	FOSL1	colon	45751	45751	0 / 0	chr8,55901744,55902036,4.09,2193,gb,dataset-1264	chr8,55948424,55948628,6.37,6861,gb,dataset-1264
1	JUND	colon	45751	45751	0 / 0	chr8,55901764,55902047,3.58,2195,gb,dataset-1830	chr8,55948447,55948598,4.77,6863,gb,dataset-1830
1	MAX	colon	45719	45719	0 / 0	chr8,55880362,55880509,2.69,549,gb,dataset-1969	chr8,55948444,55948592,4.63,6863,gb,dataset-1969
1	MED12	colon	45751	45719	45658	chr8,55879607,55879900,5.13,-206,pr,dataset-2026	chr8,55926131,55926392,6.63,4631,gb,dataset-2026
2	POLR2A	colon	45873	45779	45717	chr8,55879685,55879969,11.1,-128,pr,dataset-2484	chr8,55879558,55880026,36.8,-255,pr,dataset-2518
1	RAD21	colon	45690	45690	0 / 0	chr8,55881564,55881830,3.73,1751,gb,dataset-2623	chr8,56010616,56010991,7.49,1308,gb,dataset-2623
1	SMC1A	colon	45782	45751	45658	chr8,55879662,55879839,7.06,-151,pr,dataset-3004	chr8,56010696,56010905,12.8,1308,gb,dataset-3004
1	SMC3	colon	45845	45814	45658	chr8,55879659,55879839,5.19,-154,pr,dataset-3012	chr8,56010673,56010905,15.1,1308,gb,dataset-3012
1	SP1	colon	45814	45782	45658	chr8,55879564,55880800,6.47,-249,pr,dataset-3066	chr8,55979760,55980090,8.26,9994,gb,dataset-3066
1	TAF3	colon	45690	45658	45658	chr8,55879461,55880798,33.1,-352,pr,dataset-3480	chr8,55879461,55880798,33.1,-352,pr,dataset-3480
1	TCF7L2	colon	45719	45658	45690	chr8,55879548,55880820,36.3,-265,pr,dataset-3554	chr8,55879548,55880820,36.3,-265,pr,dataset-3554
1	YY1	colon	45877	45845	45658	chr8,55879716,55879897,6.27,-97,pr,dataset-3766	chr8,55901739,55901939,7.27,2192,gb,dataset-3766
1	JUND	coronary artery	45782	45782	0 / 0	chr8,55901651,55902112,24.1,2183,gb,dataset-1843	chr8,55901651,55902112,24.1,2183,gb,dataset-1843
1	TCF21	coronary artery	45751	45751	0 / 0	chr8,55907051,55907304,6.47,2723,gb,dataset-3538	chr8,55948266,55948632,28.5,6845,gb,dataset-3538
1	ASCL1	embryo	45690	45658	45658	chr8,55879113,55879286,3.84,-700,pr,dataset-163	chr8,55952986,55953120,3.96,7317,gb,dataset-163
4	BCOR	embryo	12267	45798	45994	chr8,55880377,55880529,2.33,564,gb,dataset-3988	chr8,55878872,55881098,147.,-941,pr,dataset-3989
1	CEBPB	embryo	45690	45690	0 / 0	chr8,55880403,55880831,22.1,590,gb,dataset-425	chr8,55880403,55880831,22.1,590,gb,dataset-425
1	CHD1	embryo	45690	45658	45658	chr8,55880078,55880243,4.05,265,pr,dataset-451	chr8,55880078,55880243,4.05,265,pr,dataset-451
1	CREB1	embryo	45782	45751	45658	chr8,55880472,55880781,13.0,659,gb,dataset-472	chr8,55880472,55880781,13.0,659,gb,dataset-472
1	CTBP2	embryo	45690	45690	0 / 0	chr8,55880331,55880769,5.35,518,gb,dataset-500	chr8,55930598,55930969,9.11,5078,gb,dataset-500
11	CTCF	embryo	26085	26085	0 / 0	chr8,55880466,55880797,6.45,653,gb,dataset-770	chr8,56010683,56010884,48.7,1308,gb,dataset-541
1	E2F6	embryo	45909	45814	45719	chr8,55879742,55879878,3.03,-71,pr,dataset-823	chr8,55919681,55919973,13.7,3986,gb,dataset-823
1	EGR1	embryo	45690	45658	45658	chr8,55880291,55880437,5.73,478,pr,dataset-839	chr8,55880291,55880437,5.73,478,pr,dataset-839
1	EP300	embryo	45719	45719	0 / 0	chr8,55880695,55880818,4.13,882,gb,dataset-903	chr8,55930592,55930888,4.18,5077,gb,dataset-903
4	FOXA2	embryo	45799	45765	45748	chr8,55879699,55880855,6.43,-114,pr,dataset-1358	chr8,55879699,55880855,6.43,-114,pr,dataset-1358
1	FOXP1	embryo	45751	45719	45658	chr8,55879760,55879916,3.77,-53,pr,dataset-1400	chr8,55930641,55930809,5.71,5082,gb,dataset-1400
1	GABPA	embryo	45690	45658	45658	chr8,55879786,55879932,5.06,-27,pr,dataset-1415	chr8,55879786,55879932,5.06,-27,pr,dataset-1415
1	HDAC2	embryo	45814	45719	45719	chr8,55879531,55879964,8.45,-282,pr,dataset-1595	chr8,55879531,55879964,8.45,-282,pr,dataset-1595
1	JUND	embryo	45690	45690	0 / 0	chr8,55930574,55930701,3.63,5076,gb,dataset-1827	chr8,55939422,55939553,4.02,5960,gb,dataset-1827
1	KDM4A	embryo	45751	45690	45690	chr8,55879922,55880805,16.5,109,pr,dataset-1861	chr8,55879922,55880805,16.5,109,pr,dataset-1861
2	MAX	embryo	45885	45997	45749	chr8,55879451,55880041,3.44,-362,pr,dataset-1970	chr8,55930540,55930857,31.0,5072,gb,dataset-1962
1	MYC	embryo	45690	45690	0 / 0	chr8,55880470,55880716,5.58,657,gb,dataset-2099	chr8,55930613,55930868,6.19,5080,gb,dataset-2099
4	NANOG	embryo	45832	45798	3 / 0	chr8,55879744,55879914,7.59,-69,pr,dataset-2184	chr8,55984900,55985208,29.8,1050,gb,dataset-2184
3	POLR2A	embryo	45794	45995	45778	chr8,55879665,55879874,2.71,-148,pr,dataset-2541	chr8,55879423,55880928,16.4,-390,pr,dataset-2508
2	RAD21	embryo	45919	45918	1 / 0	chr8,55879663,55879986,5.14,-150,pr,dataset-2600	chr8,56010676,56010916,20.8,1308,gb,dataset-2606
1	RBBP5	embryo	45751	45690	45690	chr8,55879458,55880449,8.29,-355,pr,dataset-2659	chr8,55879458,55880449,8.29,-355,pr,dataset-2659
2	SIN3A	embryo	45873	45779	45717	chr8,55879816,55879921,5.19,3,pr,dataset-2903	chr8,55880330,55880906,9.08,517,gb,dataset-2909
2	SMAD1	embryo	45717	45689	1 / 0	chr8,55879842,55879962,6.15,29,pr,dataset-2937	chr8,55880378,55880521,6.19,565,gb,dataset-2935
1	SNAI2	embryo	45690	45658	45658	chr8,55880293,55880430,6.56,480,pr,dataset-3019	chr8,55880293,55880430,6.56,480,pr,dataset-3019
14	SPI1	embryo	191/ 13	172 / 12	45676	chr8,55879704,55879854,6.59,-109,pr,dataset-3151	chr8,55948244,55948731,21.5,6843,gb,dataset-3198
5	SRF	embryo	45771	45771	0 / 0	chr8,55880451,55880521,5.76,638,gb,dataset-3348	chr8,56010522,56011039,22.5,1307,gb,dataset-3347
1	TAF1	embryo	45782	45719	45690	chr8,55879522,55880907,38.3,-291,pr,dataset-3468	chr8,55879522,55880907,38.3,-291,pr,dataset-3468
1	TAF7	embryo	45719	45690	45658	chr8,55879777,55879913,7.63,-36,pr,dataset-3481	chr8,55879777,55879913,7.63,-36,pr,dataset-3481
1	TCF12	embryo	45782	45751	45658	chr8,55879096,55879237,7.55,-717,pr,dataset-3526	chr8,55879096,55879237,7.55,-717,pr,dataset-3526
1	TEAD4	embryo	45845	45814	45658	chr8,55879049,55879273,8.00,-764,pr,dataset-3573	chr8,55930630,55930922,10.6,5081,gb,dataset-3573
1	USF1	embryo	45751	45751	0 / 0	chr8,55919631,55920193,50.7,3981,gb,dataset-3707	chr8,55919631,55920193,50.7,3981,gb,dataset-3707
2	ESR1	endometrium	45873	45873	0 / 0	chr8,55885605,55885861,13.5,5792,gb,dataset-5137	chr8,55930451,55930867,35.8,5063,gb,dataset-5137
2	CTCF	epithelium	45904	45904	0 / 0	chr8,55880429,55880697,9.35,616,gb,dataset-703	chr8,56010563,56010986,88.2,1307,gb,dataset-703
1	GTF2I	foreskin	45658	45658	0 / 0	chr8,55880321,55880732,5.62,508,gb,dataset-1557	chr8,55880321,55880732,5.62,508,gb,dataset-1557
1	KLF4	foreskin	45877	45877	0 / 0	chr8,55901816,55901948,4.58,2200,gb,dataset-1888	chr8,55970926,55971157,6.45,9111,gb,dataset-1888
5	SPI1	foreskin	103/ 20	92 / 18	45963	chr8,55879591,55879781,6.02,-222,pr,dataset-3219	chr8,55970835,55971135,25.0,9102,gb,dataset-3207
1	ETV1	gastrointestinal	45751	45719	45658	chr8,55879757,55879887,6.51,-56,pr,dataset-1170	chr8,56007120,56007222,7.59,1273,gb,dataset-1170
2	CTCF	gingival	45966	45966	0 / 0	chr8,55880556,55880766,5.65,743,gb,dataset-674	chr8,56010475,56010959,78.3,1306,gb,dataset-552
2	CTCF	heart	45966	45966	0 / 0	chr8,55880477,55880735,6.26,664,gb,dataset-556	chr8,56010429,56011059,117.,1306,gb,dataset-583
4	SPI1	heart	61/ 15	54 / 13	45839	chr8,55879577,55880946,6.79,-236,pr,dataset-3251	chr8,55960764,55961138,9.93,8095,gb,dataset-3184
1	CEBPD	human aortic endothelial cell	45782	45782	0 / 0	chr8,55880412,55880686,22.3,599,gb,dataset-5040	chr8,55930495,55930826,42.8,5068,gb,dataset-5040
3	JUN	human aortic endothelial cell	45964	45964	0 / 0	chr8,55893613,55893756,5.59,1380,gb,dataset-5052	chr8,55961440,55961773,86.0,8162,gb,dataset-5044
1	CEBPB	human Fetal Osteoblasts	45814	45814	0 / 0	chr8,55880401,55880697,8.27,588,gb,dataset-4794	chr8,55930454,55930997,48.6,5064,gb,dataset-4794
1	BRD4	Human normal breast epithelial cells	45877	45782	45719	chr8,55879558,55880793,13.7,-255,pr,dataset-4440	chr8,55939403,55939761,28.6,5959,gb,dataset-4440
1	KLF1	Immortalized Human Erythroid Progenitor Cell Line	45690	45658	45658	chr8,55879720,55879873,2.57,-93,pr,dataset-3922	chr8,55879720,55879873,2.57,-93,pr,dataset-3922
2	CTCF	intestinal	45811	45811	0 / 0	chr8,55880521,55880644,4.21,708,gb,dataset-522	chr8,56010576,56010878,42.1,1307,gb,dataset-522
17	SPI1	intestine	137/ 8	106 / 6	45688	chr8,55879694,55879854,3.89,-119,pr,dataset-3284	chr8,55879609,55879867,12.1,-204,pr,dataset-3256
5	CTCF	keratinocyte	17411	16681	2 / 0	chr8,55879797,55879902,5.05,-16,pr,dataset-540	chr8,56010489,56011044,53.6,1306,gb,dataset-506
1	BRD2	kidney	45751	45719	45658	chr8,55879260,55879770,9.55,-553,pr,dataset-253	chr8,55879260,55879770,9.55,-553,pr,dataset-253
1	CDK9	kidney	45690	45658	45658	chr8,55879794,55879967,6.70,-19,pr,dataset-388	chr8,55879794,55879967,6.70,-19,pr,dataset-388
1	CTCF	kidney	45814	45814	0 / 0	chr8,55881567,55881726,9.91,1754,gb,dataset-695	chr8,56010608,56010943,52.0,1307,gb,dataset-695
2	EP300	kidney	45997	45935	45689	chr8,55879575,55879909,11.2,-238,pr,dataset-4914	chr8,55948340,55948633,17.5,6852,gb,dataset-4914
2	ETS1	kidney	45873	45811	45689	chr8,55879521,55880003,16.7,-292,pr,dataset-4906	chr8,55879521,55880003,16.7,-292,pr,dataset-4906
1	MYC	kidney	45751	45690	45690	chr8,55879670,55879874,3.68,-143,pr,dataset-2107	chr8,55880016,55880781,4.92,203,pr,dataset-2107
1	POLR2A	kidney	45690	45658	45658	chr8,55879598,55879998,19.7,-215,pr,dataset-2482	chr8,55879598,55879998,19.7,-215,pr,dataset-2482
12	SPI1	kidney	152/ 12	131 / 10	45678	chr8,55879644,55879897,5.29,-169,pr,dataset-3298	chr8,56010724,56010809,9.12,1309,gb,dataset-3298
2	SUMO2	kidney	45873	45779	45717	chr8,55879633,55880225,3.27,-180,pr,dataset-3446	chr8,55880285,55880832,4.30,472,pr,dataset-3446
1	TBL1X	kidney	45690	45690	0 / 0	chr8,55880452,55880817,6.38,639,gb,dataset-3511	chr8,55880452,55880817,6.38,639,gb,dataset-3511
1	ZNF263	kidney	45972	45909	45690	chr8,55880058,55880852,7.01,245,pr,dataset-3833	chr8,56006437,56007184,18.7,1266,gb,dataset-3833
1	CEBPA	liver	45658	45658	0 / 0	chr8,55880443,55880652,19.2,630,gb,dataset-408	chr8,55880443,55880652,19.2,630,gb,dataset-408
2	CEBPB	liver	45717	45717	0 / 0	chr8,55880393,55880698,48.6,580,gb,dataset-417	chr8,55880393,55880698,48.6,580,gb,dataset-417
1	CEBPD	liver	45658	45658	0 / 0	chr8,55880463,55880638,7.39,650,gb,dataset-438	chr8,55880463,55880638,7.39,650,gb,dataset-438
4	CREB1	liver	45932	45902	1 / 0	chr8,55879679,55879859,4.11,-134,pr,dataset-4388	chr8,55880471,55880778,37.1,658,gb,dataset-4388
6	CTCF	liver	45776	45776	0 / 0	chr8,55880454,55880742,6.97,641,gb,dataset-519	chr8,56010651,56010918,69.9,1308,gb,dataset-733
1	ELF1	liver	45719	45690	45658	chr8,55879677,55879918,28.3,-136,pr,dataset-857	chr8,55879677,55879918,28.3,-136,pr,dataset-857
1	EP300	liver	45658	45658	0 / 0	chr8,55880448,55880615,5.45,635,gb,dataset-909	chr8,55880448,55880615,5.45,635,gb,dataset-909
1	FOXA2	liver	45719	45690	45658	chr8,55879734,55880428,15.1,-79,pr,dataset-5056	chr8,55879734,55880428,15.1,-79,pr,dataset-5056
1	GABPA	liver	45658	0 / 0	45658	chr8,55879617,55879792,5.00,-196,pr,dataset-4387	chr8,55879617,55879792,5.00,-196,pr,dataset-4387
1	HDAC2	liver	45751	45719	45658	chr8,55879722,55879906,5.36,-91,pr,dataset-1591	chr8,55989028,55989190,6.10,1092,gb,dataset-1591
1	HNF4A	liver	45658	45658	0 / 0	chr8,55880437,55880700,12.2,624,gb,dataset-1648	chr8,55880437,55880700,12.2,624,gb,dataset-1648
1	MAFF	liver	45719	45719	0 / 0	chr8,55948414,55948565,7.36,6860,gb,dataset-1945	chr8,55963412,55963760,37.7,8359,gb,dataset-1945
1	MAFK	liver	45845	45845	0 / 0	chr8,55897895,55898056,8.03,1808,gb,dataset-1949	chr8,55963428,55963754,41.0,8361,gb,dataset-1949
1	MAX	liver	45690	45658	45658	chr8,55880285,55880760,8.11,472,pr,dataset-1964	chr8,55880285,55880760,8.11,472,pr,dataset-1964
1	NFE2	liver	46003	45972	45658	chr8,55879626,55879924,5.66,-187,pr,dataset-2227	chr8,55930521,55930956,14.0,5070,gb,dataset-2227
2	POLR2A	liver	45779	45717	45689	chr8,55879748,55879951,11.4,-65,pr,dataset-2501	chr8,55879660,55879960,21.0,-153,pr,dataset-2524
2	RAD21	liver	45873	45841	1 / 0	chr8,55879785,55879917,5.22,-28,pr,dataset-2601	chr8,56010683,56010914,14.0,1308,gb,dataset-2601
1	STAG1	liver	45690	45690	0 / 0	chr8,55880542,55880686,7.17,729,gb,dataset-3354	chr8,56010678,56010912,16.4,1308,gb,dataset-3354
1	SUZ12	liver	45751	45719	45658	chr8,55879665,55879818,4.42,-148,pr,dataset-3462	chr8,55930624,55930772,6.84,5081,gb,dataset-3462
1	YY1	liver	45719	45690	45658	chr8,55880261,55880407,5.57,448,pr,dataset-3765	chr8,55880261,55880407,5.57,448,pr,dataset-3765
3	CEBPB	lung	45893	45893	0 / 0	chr8,55880389,55880681,29.5,576,gb,dataset-423	chr8,55948336,55948705,32.1,6852,gb,dataset-423
8	CTCF	lung	13606	13606	0 / 0	chr8,55880397,55880852,9.97,584,gb,dataset-608	chr8,56010617,56010990,75.8,1308,gb,dataset-550
1	E2F6	lung	45690	45690	0 / 0	chr8,55880322,55880767,5.95,509,gb,dataset-824	chr8,55880322,55880767,5.95,509,gb,dataset-824
1	ELF1	lung	45690	45658	45658	chr8,55879688,55879875,6.61,-125,pr,dataset-858	chr8,55879688,55879875,6.61,-125,pr,dataset-858
1	FOXA2	lung	45751	45719	45658	chr8,55879690,55879979,4.23,-123,pr,dataset-5059	chr8,55988965,55989234,144.,1091,gb,dataset-5059
1	LMNB1	lung	51/ 51	46 / 46	45782	chr8,55879468,55879814,2.56,-345,pr,dataset-1931	chr8,56003357,56003720,5.25,1235,gb,dataset-1931
1	MAFK	lung	45845	45845	0 / 0	chr8,55901684,55902012,7.12,2187,gb,dataset-1953	chr8,55963407,55963781,34.2,8359,gb,dataset-1953
1	MAX	lung	45845	45751	45719	chr8,55879578,55879922,6.13,-235,pr,dataset-1971	chr8,55880304,55880914,11.3,491,pr,dataset-1971
3	POLR2A	lung	45871	45778	45717	chr8,55879740,55879967,12.1,-73,pr,dataset-2529	chr8,55879594,55880001,16.2,-219,pr,dataset-2506
1	RB1	lung	45658	0 / 0	45658	chr8,55879541,55879769,4.47,-272,pr,dataset-2654	chr8,55879541,55879769,4.47,-272,pr,dataset-2654
1	RELA	lung	45814	45782	45658	chr8,55879689,55879806,3.86,-124,pr,dataset-2727	chr8,55988621,55989263,26.1,1088,gb,dataset-2727
1	SIN3A	lung	45690	45658	45658	chr8,55879702,55879842,4.04,-111,pr,dataset-2908	chr8,55879702,55879842,4.04,-111,pr,dataset-2908
2	SMAD3	lung	26/ 13	45984	45717	chr8,55879719,55879884,4.09,-94,pr,dataset-2960	chr8,55988636,55989834,18.6,1088,gb,dataset-2961
12	SPI1	lung	220/ 18	195 / 16	45713	chr8,55879641,55879880,7.51,-172,pr,dataset-3222	chr8,55906737,55907289,12.5,2692,gb,dataset-3249
1	BRD4	lymphocyte	19/ 19	19 / 19	0 / 0	chr8,55926621,55927249,4.56,4680,gb,dataset-4490	chr8,55988702,55991038,28.8,1088,gb,dataset-4490
1	E2F1	lymphocyte	45690	45658	45658	chr8,55879591,55879887,11.2,-222,pr,dataset-4497	chr8,55879591,55879887,11.2,-222,pr,dataset-4497
1	EBF1	lymphocyte	46003	46003	0 / 0	chr8,55881322,55881677,10.8,1509,gb,dataset-4470	chr8,55990250,55991492,142.,1104,gb,dataset-4470
1	GATA2	lymphocyte	45940	45909	45658	chr8,55878790,55879171,6.13,-102,pr,dataset-1463	chr8,55914441,55915335,23.8,3462,gb,dataset-1463
1	POLR2A	lymphocyte	45909	45845	45690	chr8,55879490,55880194,16.9,-323,pr,dataset-2520	chr8,55879490,55880194,16.9,-323,pr,dataset-2520
1	STAT3	lymphocyte	45940	45877	45690	chr8,55879706,55879826,7.66,-107,pr,dataset-3412	chr8,55973050,55973356,14.3,9323,gb,dataset-3412
1	ELF1	mesenchymal	45719	45690	45658	chr8,55879623,55879918,12.0,-190,pr,dataset-867	chr8,55879623,55879918,12.0,-190,pr,dataset-867
1	FLI1	mesenchymal	14/ 14	13 / 13	45658	chr8,55879296,55879868,6.26,-517,pr,dataset-1234	chr8,55919586,55919875,7.13,3977,gb,dataset-1234
1	WDR5	mesenchymal	45719	45719	0 / 0	chr8,55880362,55880657,6.64,549,gb,dataset-3737	chr8,55919559,55919952,10.1,3974,gb,dataset-3737
3	CTCF	muscle	45761	45761	0 / 0	chr8,55880479,55880645,5.08,666,gb,dataset-564	chr8,56010578,56010946,62.9,1307,gb,dataset-510
43	SPI1	muscle	370/ 8	297 / 6	26665	chr8,55879677,55879825,5.27,-136,pr,dataset-3220	chr8,55948294,55948717,13.2,6848,gb,dataset-3154
1	MYOD1	myotube	45751	45719	45658	chr8,55879009,55879220,8.75,-804,pr,dataset-2174	chr8,55948314,55948604,33.3,6850,gb,dataset-2174
1	KDM4C	oesophagus	45690	45658	45658	chr8,55879192,55880916,44.2,-621,pr,dataset-1863	chr8,55879192,55880916,44.2,-621,pr,dataset-1863
1	CEBPB	other	45690	45690	0 / 0	chr8,55880403,55880698,36.7,590,gb,dataset-437	chr8,55880403,55880698,36.7,590,gb,dataset-437
11	CTCF	other	24259	23498	2 / 0	chr8,55879799,55879921,6.12,-14,pr,dataset-751	chr8,56010377,56011188,96.1,1305,gb,dataset-706
1	DDX5	other	49/ 49	45 / 45	45751	chr8,55879689,55880376,4.85,-124,pr,dataset-790	chr8,55937703,55938048,5.05,5789,gb,dataset-790
1	DUX4	other	45909	45877	45658	chr8,55870144,55870346,5.90,-966,pr,dataset-799	chr8,55966895,55967178,19.6,8708,gb,dataset-799
1	GATA1	other	45877	45877	0 / 0	chr8,55901607,55901905,5.25,2179,gb,dataset-1457	chr8,55961280,55961800,15.4,8146,gb,dataset-1457
1	HNF4A	other	45690	45690	0 / 0	chr8,55880429,55880706,14.1,616,gb,dataset-1672	chr8,55880429,55880706,14.1,616,gb,dataset-1672
1	KLF9	other	45690	45690	0 / 0	chr8,55880314,55880601,4.85,501,gb,dataset-1904	chr8,55893156,55893519,5.81,1334,gb,dataset-1904
1	MYH11	other	45690	45658	45658	chr8,55879649,55879910,7.47,-164,pr,dataset-2172	chr8,55879649,55879910,7.47,-164,pr,dataset-2172
1	NRIP1	other	13/ 13	13 / 13	0 / 0	chr8,55901529,55901674,4.11,2171,gb,dataset-2369	chr8,55948449,55948841,23.0,6863,gb,dataset-2369
2	ONECUT1	other	45779	45749	1 / 0	chr8,55879705,55879823,6.58,-108,pr,dataset-2373	chr8,55881679,55881856,14.5,1866,gb,dataset-2373
1	PAX5	other	45658	45658	0 / 0	chr8,55880571,55880842,4.72,758,gb,dataset-2402	chr8,55880571,55880842,4.72,758,gb,dataset-2402
1	POLR2A	other	45751	45690	45690	chr8,55879544,55880036,23.4,-269,pr,dataset-2503	chr8,55879544,55880036,23.4,-269,pr,dataset-2503
1	SMARCA4	other	45751	45719	45658	chr8,55880299,55880813,6.71,486,pr,dataset-2992	chr8,55972944,55973194,7.05,9313,gb,dataset-2992
10	SPI1	other	164/ 16	149 / 14	45672	chr8,55879724,55879887,9.12,-89,pr,dataset-3322	chr8,55885593,55885884,24.0,5780,gb,dataset-3322
1	TAL1	other	45814	45814	0 / 0	chr8,55883702,55883842,6.91,3889,gb,dataset-3495	chr8,55961409,55961654,25.6,8159,gb,dataset-3495
2	GRHL2	Ovarian	29/ 14	29 / 14	0 / 0	chr8,55900945,55901187,38.5,2113,gb,dataset-4359	chr8,55990578,55991699,215.,1107,gb,dataset-4359
1	BRD4	pancrea	45658	45658	0 / 0	chr8,55939378,55939665,7.97,5956,gb,dataset-4792	chr8,55939378,55939665,7.97,5956,gb,dataset-4792
2	CTCF	pancreas	45853	45852	1 / 0	chr8,55879617,55880047,3.27,-196,pr,dataset-663	chr8,56010572,56010960,34.5,1307,gb,dataset-626
1	POLR2A	pancreas	45690	45658	45658	chr8,55879564,55879934,11.1,-249,pr,dataset-2530	chr8,55879564,55879934,11.1,-249,pr,dataset-2530
1	STAG1	pancreas	46003	45940	45690	chr8,55879342,55880984,9.36,-471,pr,dataset-3378	chr8,55881380,55882187,21.0,1567,gb,dataset-3378
1	FOXA1	Pancreatic Ductal	45814	45814	0 / 0	chr8,55893174,55893744,22.0,1336,gb,dataset-4202	chr8,55925986,55926624,326.,4617,gb,dataset-4202
1	KLF5	Pancreatic Ductal	45782	45751	45658	chr8,55879289,55879652,3.89,-524,pr,dataset-4205	chr8,55925955,55926594,36.2,4614,gb,dataset-4205
4	SPI1	penis	84/ 21	76 / 19	45871	chr8,55879415,55880062,4.13,-398,pr,dataset-3272	chr8,55948243,55948735,15.2,6843,gb,dataset-3272
2	CEBPB	peripheral blood	45984	45984	0 / 0	chr8,55883790,55884360,17.7,3977,gb,dataset-5242	chr8,55930368,55930854,122.,5055,gb,dataset-5242
1	GATA1	peripheral blood	45972	45972	0 / 0	chr8,55893198,55893460,12.1,1338,gb,dataset-5111	chr8,55961394,55961690,33.7,8158,gb,dataset-5111
5	SPI1	placenta	65/ 13	20760	45901	chr8,55880080,55880844,3.59,267,pr,dataset-3120	chr8,55878850,55880027,24.7,-963,pr,dataset-3116
1	CBFB	pleura	45814	45782	45658	chr8,55879550,55879923,9.93,-263,pr,dataset-330	chr8,55879550,55879923,9.93,-263,pr,dataset-330
2	CEBPA	pleura	45984	45984	0 / 0	chr8,55880478,55880629,6.64,665,gb,dataset-411	chr8,55885958,55886205,43.8,6145,gb,dataset-411
1	MYH11	pleura	24/ 24	21 / 21	45719	chr8,55879614,55879860,3.70,-199,pr,dataset-2169	chr8,55930555,55930996,8.68,5074,gb,dataset-2169
1	SMAD1	pleura	13/ 13	13 / 13	0 / 0	chr8,55880702,55880972,6.24,889,gb,dataset-2931	chr8,55949771,55950047,26.6,6995,gb,dataset-2931
1	MAZ	Primitive interlobular tissue	26/ 26	20 / 20	45814	chr8,55879736,55880906,21.8,-77,pr,dataset-4174	chr8,55879736,55880906,34.3,-77,pr,dataset-4174
34	AR	prostate	260/ 7	221 / 6	14246	chr8,55879785,55879893,6.45,-28,pr,dataset-144	chr8,55997089,55997450,276.,1172,gb,dataset-4829
1	ASCL2	prostate	45845	45782	45690	chr8,55879565,55879804,3.69,-248,pr,dataset-175	chr8,55997087,55997561,15.2,1172,gb,dataset-175
1	BRD3	prostate	45690	45690	0 / 0	chr8,55956820,55957020,4.79,7700,gb,dataset-262	chr8,55962213,55962555,4.96,8240,gb,dataset-262
1	BRD4	prostate	45751	45719	45658	chr8,55879093,55879293,4.10,-720,pr,dataset-292	chr8,55930655,55930855,4.76,5084,gb,dataset-292
1	CBX8	prostate	45690	45658	45658	chr8,55879622,55880357,5.68,-191,pr,dataset-351	chr8,55879622,55880357,5.68,-191,pr,dataset-351
4	CTCF	prostate	45766	45766	0 / 0	chr8,55880492,55880670,9.60,679,gb,dataset-527	chr8,56010632,56010917,107.,1308,gb,dataset-4830
3	ERG	prostate	45792	45964	45748	chr8,55879588,55879894,6.57,-225,pr,dataset-1007	chr8,55970215,55970555,17.8,9040,gb,dataset-995
1	ETS1	prostate	45719	45690	45658	chr8,55879559,55880258,3.84,-254,pr,dataset-1166	chr8,55939492,55939875,3.91,5967,gb,dataset-1166
1	ETV1	prostate	45845	45782	45690	chr8,55879700,55879871,7.42,-113,pr,dataset-1169	chr8,55938419,55938543,11.3,5860,gb,dataset-1169
16	FOXA1	prostate	165/ 10	135 / 8	45687	chr8,55879716,55879847,6.83,-97,pr,dataset-1283	chr8,55886585,55887522,235.,6772,gb,dataset-4820
1	FOXP1	prostate	16/ 16	16 / 16	0 / 0	chr8,55883750,55883835,5.29,3937,gb,dataset-1402	chr8,55952000,55952133,11.5,7218,gb,dataset-1402
2	GABPA	prostate	45904	45811	45717	chr8,55879717,55879875,4.09,-96,pr,dataset-1427	chr8,55879669,55879907,11.5,-144,pr,dataset-1428
1	HDAC2	prostate	45751	45690	45690	chr8,55879893,55880186,5.42,80,pr,dataset-1598	chr8,55879893,55880186,5.42,80,pr,dataset-1598
1	NR3C1	prostate	45782	45751	45658	chr8,55872670,55872854,6.24,-714,pr,dataset-2341	chr8,55997173,55997307,7.88,1173,gb,dataset-2341
1	RUNX1	prostate	45909	45814	45719	chr8,55880494,55881134,4.01,681,gb,dataset-2856	chr8,55996223,55998001,7.33,1164,gb,dataset-2856
1	RUNX2	prostate	45782	45782	0 / 0	chr8,55886679,55886950,4.01,6866,gb,dataset-2863	chr8,55892910,55893498,16.1,1309,gb,dataset-2863
1	SUMO2	prostate	45719	45690	45658	chr8,55879566,55880716,8.59,-247,pr,dataset-3447	chr8,55879566,55880716,8.59,-247,pr,dataset-3447
2	CTCF	renal cortex	45852	45852	0 / 0	chr8,55880449,55880770,6.17,636,gb,dataset-711	chr8,56010555,56010982,69.9,1307,gb,dataset-597
1	EP300	renal cortex	46003	45845	45782	chr8,55879974,55881377,13.4,161,pr,dataset-3895	chr8,55879974,55881377,24.7,161,pr,dataset-3895
8	SPI1	renal cortex	108/ 13	33909	45704	chr8,55879956,55880224,3.00,143,pr,dataset-3113	chr8,55906776,55907185,9.66,2696,gb,dataset-3183
11	SPI1	renal pelvis	133/ 12	110 / 10	45711	chr8,55879703,55880762,4.64,-110,pr,dataset-3288	chr8,55954868,55955266,8.57,7505,gb,dataset-3224
4	BRD4	retina	45763	45871	45871	chr8,55879969,55880850,39.9,156,pr,dataset-4932	chr8,55879148,55880974,64.6,-665,pr,dataset-4931
1	CTCF	retina	45719	45719	0 / 0	chr8,55880420,55880765,3.72,607,gb,dataset-4935	chr8,56010505,56011156,130.,1306,gb,dataset-4935
1	ZNF92	retinal	45751	45690	45690	chr8,55879553,55879698,4.82,-260,pr,dataset-3863	chr8,55906885,55907040,5.53,2707,gb,dataset-3863
11	CTCF	skin	22402	22402	0 / 0	chr8,55880477,55880830,8.02,664,gb,dataset-521	chr8,56010549,56011015,93.0,1307,gb,dataset-678
5	FOXA2	skin	45802	45802	0 / 0	chr8,55882329,55882650,10.3,2516,gb,dataset-5065	chr8,55929039,55929736,15.1,4922,gb,dataset-5065
1	KLF4	skin	45814	45782	45658	chr8,55879711,55879818,4.82,-102,pr,dataset-1890	chr8,55879711,55879818,4.82,-102,pr,dataset-1890
1	MYC	skin	45814	45782	45658	chr8,55879018,55879177,6.21,-795,pr,dataset-2151	chr8,55893510,55893709,7.35,1369,gb,dataset-2151
16	SPI1	skin	171/ 10	150 / 9	45678	chr8,55879675,55879924,5.79,-138,pr,dataset-3192	chr8,55948305,55948711,20.8,6849,gb,dataset-3146
1	TFAP2C	skin	45782	45751	45658	chr8,55879593,55879913,9.98,-220,pr,dataset-3602	chr8,55879593,55879913,9.98,-220,pr,dataset-3602
1	CTCF	spinal cord	45719	45719	0 / 0	chr8,55957974,55958070,5.02,7816,gb,dataset-563	chr8,56010492,56010965,56.9,1306,gb,dataset-563
3	SPI1	spinal cord	45871	45810	2 / 0	chr8,55879886,55880857,4.82,73,pr,dataset-3125	chr8,55892901,55893236,6.69,1308,gb,dataset-3172
1	KLF5	stomach	45719	45690	45658	chr8,55879694,55879922,4.45,-119,pr,dataset-1899	chr8,55926137,55926435,5.41,4632,gb,dataset-1899
9	SPI1	stomach	28703	21337	45708	chr8,55879993,55880159,4.86,180,pr,dataset-3269	chr8,55880254,55880638,11.5,441,pr,dataset-3269
1	SPI1	testes	45940	45877	45690	chr8,55879580,55879883,4.83,-233,pr,dataset-3153	chr8,55939605,55940305,6.21,5979,gb,dataset-3153
2	BCL6	tonsil	45918	45853	45717	chr8,55879701,55879852,3.69,-112,pr,dataset-224	chr8,55885385,55886022,9.39,5572,gb,dataset-221
1	BCOR	tonsil	17/ 17	14 / 14	45719	chr8,55879993,55881092,5.26,180,pr,dataset-226	chr8,55879622,55879893,7.80,-191,pr,dataset-226
2	CREBBP	tonsil	42/ 21	41 / 20	1 / 0	chr8,55879306,55879879,5.49,-507,pr,dataset-5035	chr8,55885149,55886154,335.,5336,gb,dataset-5036
3	SPI1	umbilical cord blood	91/ 30	85 / 28	45810	chr8,55880337,55880947,3.57,524,gb,dataset-3136	chr8,55930336,55930935,11.9,5052,gb,dataset-3247
1	FOXA2	unknown	45690	45690	0 / 0	chr8,55886685,55886940,2.87,6872,gb,dataset-5057	chr8,55988911,55989207,28.8,1090,gb,dataset-5057
1	CEBPB	uterus	45719	45719	0 / 0	chr8,55880459,55880645,5.80,646,gb,dataset-429	chr8,55880459,55880645,5.80,646,gb,dataset-429
1	EGR1	uterus	45690	45658	45658	chr8,55880310,55880485,7.78,497,pr,dataset-844	chr8,55880310,55880485,7.78,497,pr,dataset-844
1	POLR2A	uterus	45751	45690	45690	chr8,55879614,55879987,48.8,-199,pr,dataset-2516	chr8,55879614,55879987,48.8,-199,pr,dataset-2516
1	TAF1	uterus	45751	45690	45690	chr8,55879565,55880175,12.6,-248,pr,dataset-3477	chr8,55879565,55880175,12.6,-248,pr,dataset-3477
1	YY1	uterus	45690	45658	45658	chr8,55879668,55879894,3.22,-145,pr,dataset-3769	chr8,55879668,55879894,3.22,-145,pr,dataset-3769
1	ZBTB7A	uterus	45690	45658	45658	chr8,55879961,55880734,6.94,148,pr,dataset-3798	chr8,55879961,55880734,6.94,148,pr,dataset-3798
5	CTCF	vein	45733	45733	0 / 0	chr8,55880383,55880791,9.85,570,gb,dataset-705	chr8,56010566,56010981,101.,1307,gb,dataset-705
3	ETS1	vein	45964	45871	45717	chr8,55879535,55879798,5.09,-278,pr,dataset-1155	chr8,55960755,55961067,12.2,8094,gb,dataset-1154
1	FLI1	vein	45877	45845	45658	chr8,55879320,55879842,6.57,-493,pr,dataset-1235	chr8,55960746,55961300,26.9,8093,gb,dataset-1235
2	FOS	vein	45935	45873	45689	chr8,55876939,55877167,2.68,-287,pr,dataset-1260	chr8,55961383,55961812,11.2,8157,gb,dataset-1248
2	GATA2	vein	45811	45811	0 / 0	chr8,55901699,55901978,7.40,2188,gb,dataset-1473	chr8,55961303,55961788,25.7,8149,gb,dataset-1462
1	JUN	vein	45719	45719	0 / 0	chr8,55938365,55938583,4.69,5855,gb,dataset-1806	chr8,55960756,55961024,7.30,8094,gb,dataset-1806
2	POLR2A	vein	45779	45717	45689	chr8,55879772,55879950,32.7,-41,pr,dataset-2471	chr8,55879772,55879950,32.7,-41,pr,dataset-2471

## Sheet: FABP5
No. of datasets	TF	Tissue	No. of peaks (total/average)	No. of peaks in gene body (total/average)	No. of peaks around TSS (total/average)	The peak close to TSS	The peak with strongest signal
3	SPI1	adrenal gland	45871	45778	45717	chr8,81280295,81280929,6.86,-68,pr,dataset-3210	chr8,81280295,81280929,6.86,-68,pr,dataset-3210
2	CTCF	aortic adventitial	45966	45811	45779	chr8,81280341,81280422,4.28,-22,pr,dataset-676	chr8,81277787,81278022,25.4,-257,pr,dataset-676
1	MYC	ascitic fluid	45690	45658	45658	chr8,81280444,81281091,12.5,81,pr,dataset-2142	chr8,81280444,81281091,12.5,81,pr,dataset-2142
1	BATF	blood	45719	45719	0 / 0	chr8,81281534,81281648,3.57,1171,gb,dataset-206	chr8,81283741,81283857,5.68,3378,gb,dataset-206
1	BCL11A	blood	45719	45690	45658	chr8,81280462,81280571,3.42,99,pr,dataset-209	chr8,81280462,81280571,3.42,99,pr,dataset-209
1	BRD3	blood	45751	45690	45690	chr8,81280420,81280659,4.23,57,pr,dataset-264	chr8,81280790,81280967,8.08,427,pr,dataset-264
5	BRD4	blood	45702	45870	45809	chr8,81280336,81280648,3.63,-27,pr,dataset-295	chr8,81280257,81281580,8.97,-106,pr,dataset-269
3	CBFB	blood	45933	45810	45748	chr8,81280271,81280553,5.49,-92,pr,dataset-329	chr8,81280208,81281026,11.0,-155,pr,dataset-331
1	CDK7	blood	45690	45658	45658	chr8,81280400,81281177,4.56,37,pr,dataset-376	chr8,81280400,81281177,4.56,37,pr,dataset-376
2	CEBPB	blood	45689	1 / 0	1 / 0	chr8,81281251,81281663,4.71,888,gb,dataset-5019	chr8,81277754,81277876,5.92,-260,pr,dataset-433
1	CREBBP	blood	45690	45658	45658	chr8,81280424,81281442,7.20,61,pr,dataset-490	chr8,81280424,81281442,7.20,61,pr,dataset-490
66	CTCF	blood	272/ 4	131 / 1	141 / 2	chr8,81280356,81280584,5.81,-7,pr,dataset-516	chr8,81277662,81278131,144.,-270,pr,dataset-4273
2	E2F1	blood	45873	45749	45749	chr8,81280321,81280563,7.34,-42,pr,dataset-803	chr8,81280175,81281077,12.5,-188,pr,dataset-4737
1	EBF1	blood	45719	45690	45658	chr8,81280261,81280964,13.8,-102,pr,dataset-835	chr8,81281294,81281631,16.6,931,gb,dataset-835
1	EGR1	blood	45658	45658	0 / 0	chr8,81281423,81281520,4.53,1060,gb,dataset-840	chr8,81281423,81281520,4.53,1060,gb,dataset-840
2	ELF1	blood	45841	45749	45717	chr8,81280259,81280635,18.3,-104,pr,dataset-863	chr8,81280259,81280635,18.3,-104,pr,dataset-863
4	EP300	blood	45809	45748	2 / 0	chr8,81280521,81280889,8.75,158,pr,dataset-960	chr8,81280521,81280889,8.75,158,pr,dataset-960
5	ERG	blood	45732	45901	45839	chr8,81280199,81280570,7.07,-164,pr,dataset-990	chr8,81280645,81281602,28.3,282,pr,dataset-4500
1	ETS1	blood	45690	45658	45658	chr8,81280760,81281113,7.36,397,pr,dataset-1164	chr8,81280760,81281113,7.36,397,pr,dataset-1164
4	FLI1	blood	45763	45871	45871	chr8,81280214,81280467,7.94,-149,pr,dataset-4499	chr8,81280088,81281600,50.5,-275,pr,dataset-1229
2	HDAC1	blood	45904	45779	45749	chr8,81280198,81280586,10.9,-165,pr,dataset-4505	chr8,81280198,81280586,10.9,-165,pr,dataset-4505
1	HDAC2	blood	45719	45690	45658	chr8,81280213,81280482,12.4,-150,pr,dataset-4506	chr8,81280213,81280482,12.4,-150,pr,dataset-4506
1	IRF1	blood	45658	45658	0 / 0	chr8,81281459,81281705,9.18,1096,gb,dataset-1767	chr8,81281459,81281705,9.18,1096,gb,dataset-1767
2	KLF1	blood	45689	45689	0 / 0	chr8,81281414,81281632,5.97,1051,gb,dataset-1882	chr8,81281466,81281678,13.4,1103,gb,dataset-4592
3	LMO2	blood	45778	45748	1 / 0	chr8,81279931,81280090,6.10,-432,pr,dataset-1934	chr8,81281363,81281566,6.74,1000,gb,dataset-1937
2	MAX	blood	45811	45749	45689	chr8,81280378,81281068,4.89,15,pr,dataset-1983	chr8,81280380,81281075,6.00,17,pr,dataset-1982
1	MAZ	blood	45719	45690	45658	chr8,81280789,81280939,4.27,426,pr,dataset-4615	chr8,81281378,81281528,4.36,1015,gb,dataset-4615
1	MED1	blood	45719	45690	45658	chr8,81280253,81281056,9.58,-110,pr,dataset-2003	chr8,81280253,81281056,9.58,-110,pr,dataset-2003
5	MYB	blood	45701	45870	45778	chr8,81280334,81280967,16.1,-29,pr,dataset-2079	chr8,81280334,81280967,16.1,-29,pr,dataset-2079
11	MYC	blood	45714	45671	45992	chr8,81280405,81281013,4.90,42,pr,dataset-2112	chr8,81280119,81281891,32.5,-244,pr,dataset-2127
1	MYH11	blood	45751	45690	45690	chr8,81280252,81280616,12.7,-111,pr,dataset-2171	chr8,81280252,81280616,12.7,-111,pr,dataset-2171
2	PAX5	blood	45841	45749	45717	chr8,81280268,81280669,6.54,-95,pr,dataset-2401	chr8,81281371,81281523,7.39,1008,gb,dataset-2401
2	PML	blood	45717	45717	0 / 0	chr8,81280930,81281109,6.19,567,gb,dataset-2470	chr8,81280930,81281109,6.19,567,gb,dataset-2470
14	POLR2A	blood	15401	45716	45671	chr8,81280398,81280778,16.1,35,pr,dataset-2491	chr8,81280245,81281173,58.4,-118,pr,dataset-2493
2	POU2F1	blood	45841	45749	45717	chr8,81280441,81280707,21.9,78,pr,dataset-2548	chr8,81280441,81280707,21.9,78,pr,dataset-2548
2	RAD21	blood	45689	0 / 0	45689	chr8,81277791,81278039,43.1,-257,pr,dataset-2603	chr8,81277791,81278039,43.1,-257,pr,dataset-2603
1	RARA	blood	45690	45690	0 / 0	chr8,81280880,81281295,5.41,517,gb,dataset-2640	chr8,81281333,81281655,7.18,970,gb,dataset-2640
3	REST	blood	45810	45717	45717	chr8,81280272,81280911,20.9,-91,pr,dataset-2780	chr8,81280272,81280911,20.9,-91,pr,dataset-2780
4	RUNX1	blood	45871	45778	3 / 0	chr8,81280245,81280987,8.43,-118,pr,dataset-2857	chr8,81280245,81280986,21.3,-118,pr,dataset-2829
1	RUNX1T1	blood	45719	45690	45658	chr8,81280318,81281068,7.97,-45,pr,dataset-2861	chr8,81280318,81281068,7.97,-45,pr,dataset-2861
1	RUNX3	blood	45719	45690	45658	chr8,81280659,81280801,1.90,296,pr,dataset-2864	chr8,81281479,81281671,2.66,1116,gb,dataset-2864
1	RXRG	blood	45658	45658	0 / 0	chr8,81281440,81281607,6.76,1077,gb,dataset-2880	chr8,81281440,81281607,6.76,1077,gb,dataset-2880
1	SP1	blood	45690	45658	45658	chr8,81280397,81280587,6.08,34,pr,dataset-3057	chr8,81280397,81280587,6.08,34,pr,dataset-3057
11	SPI1	blood	45992	45962	1 / 0	chr8,81280298,81281042,8.68,-65,pr,dataset-3085	chr8,81280911,81281193,9.13,548,gb,dataset-3087
17	STAG1	blood	19054	45677	11689	chr8,81280331,81280798,6.62,-32,pr,dataset-3362	chr8,81277681,81278074,36.6,-268,pr,dataset-3375
3	STAT1	blood	45748	45748	0 / 0	chr8,81280979,81281192,2.36,616,gb,dataset-3392	chr8,81281340,81281682,3.27,977,gb,dataset-3392
3	TAF1	blood	45810	45717	45717	chr8,81280320,81280776,12.1,-43,pr,dataset-3467	chr8,81280320,81280776,12.1,-43,pr,dataset-3467
3	TCF12	blood	45933	45778	45778	chr8,81280272,81280474,5.14,-91,pr,dataset-3537	chr8,81280235,81280989,22.6,-128,pr,dataset-3533
2	TCF3	blood	45811	45749	45689	chr8,81280453,81280717,13.3,90,pr,dataset-3540	chr8,81280548,81280820,28.8,185,pr,dataset-3544
1	TP53	blood	45751	45690	45690	chr8,81280202,81280639,15.1,-161,pr,dataset-3631	chr8,81280202,81280639,15.1,-161,pr,dataset-3631
3	YY1	blood	45871	45778	45717	chr8,81280279,81280986,11.7,-84,pr,dataset-3761	chr8,81280239,81280962,12.1,-124,pr,dataset-3759
1	ZEB1	blood	45782	45719	45690	chr8,81280129,81280569,11.2,-234,pr,dataset-3801	chr8,81280129,81280569,11.2,-234,pr,dataset-3801
1	BRD4	blood,bone,marrow	45690	45658	45658	chr8,81280357,81281582,7.88,-6,pr,dataset-280	chr8,81280357,81281582,7.88,-6,pr,dataset-280
1	ETS1	blood,bone,marrow	45690	45658	45658	chr8,81280471,81281601,8.22,108,pr,dataset-1158	chr8,81280471,81281601,8.22,108,pr,dataset-1158
1	MED1	blood,bone,marrow	45719	45690	45658	chr8,81280502,81281014,6.26,139,pr,dataset-2011	chr8,81280502,81281014,6.26,139,pr,dataset-2011
1	NOTCH1	blood,bone,marrow	45751	45719	45658	chr8,81280803,81280904,4.29,440,pr,dataset-2285	chr8,81281516,81281617,5.32,1153,gb,dataset-2285
2	MYC	bone	45935	45811	45749	chr8,81280478,81280637,23.6,115,pr,dataset-2123	chr8,81280691,81281006,30.5,328,pr,dataset-2123
13	CTCF	bone marrow	45682	7 / 0	45675	chr8,81280352,81280696,6.50,-11,pr,dataset-637	chr8,81277684,81278077,60.6,-267,pr,dataset-4322
1	CTCFL	bone marrow	45690	45658	45658	chr8,81280374,81280535,10.5,11,pr,dataset-777	chr8,81280374,81280535,10.5,11,pr,dataset-777
2	E2F6	bone marrow	45749	45689	45689	chr8,81280199,81281193,24.7,-164,pr,dataset-820	chr8,81280199,81281193,24.7,-164,pr,dataset-820
1	GATA1	bone marrow	45782	45719	45690	chr8,81280515,81281185,6.85,152,pr,dataset-1454	chr8,81280515,81281185,6.85,152,pr,dataset-1454
1	HEY1	bone marrow	45690	45658	45658	chr8,81280331,81280718,10.2,-32,pr,dataset-1621	chr8,81280331,81280718,10.2,-32,pr,dataset-1621
1	IRF1	bone marrow	45690	45658	45658	chr8,81280403,81280540,6.51,40,pr,dataset-1762	chr8,81280403,81280540,6.51,40,pr,dataset-1762
1	KDM5B	bone marrow	45690	45658	45658	chr8,81280471,81280796,7.23,108,pr,dataset-1869	chr8,81280471,81280796,7.23,108,pr,dataset-1869
2	MAX	bone marrow	45811	45717	45717	chr8,81280265,81280630,9.46,-98,pr,dataset-1968	chr8,81280176,81281029,13.1,-187,pr,dataset-1961
5	MYC	bone marrow	45932	45778	45778	chr8,81280292,81280906,8.61,-71,pr,dataset-2100	chr8,81280109,81281667,22.1,-254,pr,dataset-2110
1	PHF8	bone marrow	45782	45719	45690	chr8,81280281,81280433,9.57,-82,pr,dataset-2446	chr8,81280534,81281198,16.8,171,pr,dataset-2446
6	POLR2A	bone marrow	45993	45809	45809	chr8,81280341,81280697,14.4,-22,pr,dataset-2479	chr8,81280402,81280725,18.4,39,pr,dataset-2487
2	RAD21	bone marrow	45689	0 / 0	45689	chr8,81277836,81278027,10.7,-252,pr,dataset-2599	chr8,81277836,81278027,10.7,-252,pr,dataset-2599
1	RUNX1	bone marrow	45719	45690	45658	chr8,81280350,81281196,9.73,-13,pr,dataset-2852	chr8,81280350,81281196,9.73,-13,pr,dataset-2852
1	SUZ12	bone marrow	45719	45690	45658	chr8,81280787,81281118,3.34,424,pr,dataset-3461	chr8,81281229,81281581,4.36,866,gb,dataset-3461
1	TAF1	bone marrow	45690	45658	45658	chr8,81280534,81280679,8.22,171,pr,dataset-3473	chr8,81280534,81280679,8.22,171,pr,dataset-3473
1	YY1	bone marrow	45719	45690	45658	chr8,81280226,81280802,9.86,-137,pr,dataset-3760	chr8,81280226,81280802,9.86,-137,pr,dataset-3760
1	ZBTB7A	bone marrow	45690	45658	45658	chr8,81280159,81280514,12.0,-204,pr,dataset-3796	chr8,81280159,81280514,12.0,-204,pr,dataset-3796
1	BRD4	brain	45719	45690	45658	chr8,81280381,81281238,14.6,18,pr,dataset-4700	chr8,81280381,81281238,14.6,18,pr,dataset-4700
9	CTCF	brain	45746	45992	45706	chr8,81280346,81280603,9.11,-17,pr,dataset-4662	chr8,81277797,81277991,32.5,-256,pr,dataset-576
2	MAX	brain	45749	45689	45689	chr8,81280369,81282127,27.4,6,pr,dataset-1978	chr8,81280369,81282127,27.4,6,pr,dataset-1978
1	MYC	brain	45690	45658	45658	chr8,81280522,81281015,14.7,159,pr,dataset-2113	chr8,81280522,81281015,14.7,159,pr,dataset-2113
1	NRF1	brain	45690	45658	45658	chr8,81280768,81280925,5.14,405,pr,dataset-2364	chr8,81280768,81280925,5.14,405,pr,dataset-2364
3	POLR2A	brain	45871	45778	45717	chr8,81280426,81281178,13.8,63,pr,dataset-2534	chr8,81280459,81280707,14.5,96,pr,dataset-2531
2	RAD21	brain	45811	45717	45717	chr8,81280444,81280713,7.06,81,pr,dataset-2602	chr8,81277784,81278062,43.3,-257,pr,dataset-2602
1	REST	brain	45719	45690	45658	chr8,81280471,81280777,7.49,108,pr,dataset-2762	chr8,81280471,81280777,7.49,108,pr,dataset-2762
1	SIN3A	brain	45782	45719	45690	chr8,81280443,81280578,4.22,80,pr,dataset-2907	chr8,81280657,81280991,4.61,294,pr,dataset-2907
1	SMC3	brain	45658	0 / 0	45658	chr8,81277808,81278008,5.94,-255,pr,dataset-3010	chr8,81277808,81278008,5.94,-255,pr,dataset-3010
4	SPI1	brain	45731	45871	45839	chr8,81280282,81281832,4.40,-81,pr,dataset-3150	chr8,81280257,81281898,6.03,-106,pr,dataset-3163
1	TAF1	brain	45690	45658	45658	chr8,81280445,81280745,12.9,82,pr,dataset-3475	chr8,81280445,81280745,12.9,82,pr,dataset-3475
1	USF1	brain	45690	45658	45658	chr8,81280749,81280918,12.1,386,pr,dataset-3710	chr8,81280749,81280918,12.1,386,pr,dataset-3710
2	YY1	brain	45749	45689	45689	chr8,81280420,81280933,9.16,57,pr,dataset-3762	chr8,81280420,81280933,9.16,57,pr,dataset-3762
2	AHR	breast	1/ 0	1 / 0	0 / 0	chr8,81281501,81281697,4.57,1138,gb,dataset-5074	chr8,81281501,81281697,4.57,1138,gb,dataset-5074
2	AR	breast	45779	0 / 0	45779	chr8,81272983,81273303,61.0,-738,pr,dataset-4316	chr8,81272983,81273303,61.0,-738,pr,dataset-4316
1	BRCA1	breast	45690	45658	45658	chr8,81280692,81281061,5.18,329,pr,dataset-250	chr8,81280692,81281061,5.18,329,pr,dataset-250
14	BRD4	breast	18688	45683	45682	chr8,81280370,81281055,3.83,7,pr,dataset-4981	chr8,81280226,81281703,35.9,-137,pr,dataset-4993
31	CTCF	breast	35490	17533	17899	chr8,81280376,81280681,17.5,13,pr,dataset-3952	chr8,81277563,81278077,121.,-280,pr,dataset-4004
3	E2F1	breast	45933	45778	45778	chr8,81280469,81281696,23.1,106,pr,dataset-5163	chr8,81280469,81281696,66.0,106,pr,dataset-5163
1	ELF1	breast	45658	45658	0 / 0	chr8,81280910,81281061,3.58,547,gb,dataset-859	chr8,81280910,81281061,3.58,547,gb,dataset-859
1	EP300	breast	45719	45690	45658	chr8,81280226,81280774,4.10,-137,pr,dataset-945	chr8,81281214,81281499,4.34,851,gb,dataset-945
19	ESR1	breast	23071	12055	45687	chr8,81280337,81280566,4.41,-26,pr,dataset-5301	chr8,81277485,81278264,233.,-287,pr,dataset-4001
4	FOS	breast	45748	45748	0 / 0	chr8,81283661,81283885,9.44,3298,gb,dataset-1249	chr8,81283661,81283885,9.44,3298,gb,dataset-1249
10	FOXA1	breast	45670	8 / 0	5 / 0	chr8,81281948,81282280,10.5,1585,gb,dataset-1316	chr8,81281962,81282288,21.1,1599,gb,dataset-4401
2	GATA3	breast	45749	45717	1 / 0	chr8,81281690,81281880,7.40,1327,gb,dataset-4397	chr8,81272973,81273243,10.9,-739,pr,dataset-1474
4	KDM5B	breast	45731	45871	45839	chr8,81280465,81280581,4.44,102,pr,dataset-1874	chr8,81281174,81281614,9.73,811,gb,dataset-1874
1	MAX	breast	45719	45690	45658	chr8,81280457,81281008,20.4,94,pr,dataset-1974	chr8,81280457,81281008,20.4,94,pr,dataset-1974
1	MED1	breast	45690	45658	45658	chr8,81280235,81280549,5.10,-128,pr,dataset-2016	chr8,81280235,81280549,5.10,-128,pr,dataset-2016
6	MYC	breast	45734	45962	45839	chr8,81280455,81280584,5.96,92,pr,dataset-2102	chr8,81280460,81281645,26.5,97,pr,dataset-2101
2	NR2F2	breast	45841	45749	45717	chr8,81280197,81280452,4.04,-166,pr,dataset-2308	chr8,81280085,81280474,8.66,-278,pr,dataset-2311
1	PGR	breast	45719	45658	45690	chr8,81281986,81282252,7.07,1623,gb,dataset-2428	chr8,81273024,81273246,9.06,-733,pr,dataset-2428
4	POLR2A	breast	45729	45809	45839	chr8,81280364,81281630,47.6,1,pr,dataset-2522	chr8,81280364,81281630,47.6,1,pr,dataset-2522
5	RAD21	breast	45839	2 / 0	45778	chr8,81281472,81281652,4.72,1109,gb,dataset-2614	chr8,81277794,81278012,16.8,-256,pr,dataset-2615
1	RARG	breast	45690	45658	45658	chr8,81280189,81280403,4.28,-174,pr,dataset-2646	chr8,81280189,81280403,4.28,-174,pr,dataset-2646
10	SPI1	breast	12114	45670	45708	chr8,81280275,81280569,4.02,-88,pr,dataset-3097	chr8,81280096,81281708,23.0,-267,pr,dataset-3144
4	STAG1	breast	45902	3 / 0	45809	chr8,81280558,81280695,8.00,195,pr,dataset-3358	chr8,81277795,81278024,33.6,-256,pr,dataset-3356
5	TFAP2C	breast	45963	45778	45809	chr8,81280288,81280438,5.85,-75,pr,dataset-3601	chr8,81273008,81273181,13.0,-735,pr,dataset-3595
4	ESR1	Breast Cancer patient-derived xenograft	45764	45809	45963	chr8,81280263,81281702,15.6,-100,pr,dataset-4063	chr8,81277556,81278037,153.,-280,pr,dataset-4063
2	GRHL2	bronchial	45689	0 / 0	45689	chr8,81272112,81272398,9.22,-825,pr,dataset-1549	chr8,81272103,81272358,11.2,-826,pr,dataset-1548
4	CTCF	cell:LUHMES	45994	45748	45871	chr8,81280262,81280566,16.5,-101,pr,dataset-4023	chr8,81277553,81278178,84.7,-281,pr,dataset-4022
2	E2F1	cell:Mesenchymal Stem Cells	45873	45749	45749	chr8,81280281,81280706,2.13,-82,pr,dataset-4645	chr8,81280281,81280706,9.75,-82,pr,dataset-4645
2	CTCF	cerebellar	45904	45779	45749	chr8,81280164,81280846,5.80,-199,pr,dataset-689	chr8,81280153,81281370,19.2,-210,pr,dataset-582
5	CTCF	cervix	45901	4 / 0	45778	chr8,81281227,81281643,4.95,864,gb,dataset-565	chr8,81277797,81277989,28.3,-256,pr,dataset-736
2	E2F1	cervix	45779	45717	45689	chr8,81280741,81280982,7.98,378,pr,dataset-1572	chr8,81280741,81280982,7.98,378,pr,dataset-1572
5	EP300	cervix	3/ 0	0 / 0	3 / 0	chr8,81277800,81278031,4.86,-256,pr,dataset-4184	chr8,81277741,81278046,6.39,-262,pr,dataset-4183
1	MAX	cervix	45719	45690	45658	chr8,81280668,81280996,11.1,305,pr,dataset-1967	chr8,81280668,81280996,11.1,305,pr,dataset-1967
2	MYC	cervix	45779	45717	45689	chr8,81280551,81281020,6.56,188,pr,dataset-2122	chr8,81280747,81280897,7.37,384,pr,dataset-2091
2	POLR2A	cervix	45717	45689	1 / 0	chr8,81280442,81281612,16.5,79,pr,dataset-2505	chr8,81280442,81281612,16.5,79,pr,dataset-2505
1	RAD21	cervix	45690	45658	45658	chr8,81281454,81281711,8.42,1091,gb,dataset-2604	chr8,81277779,81278058,20.6,-258,pr,dataset-2604
1	SMC3	cervix	45690	45658	45658	chr8,81281407,81281633,8.05,1044,gb,dataset-3007	chr8,81281407,81281633,8.05,1044,gb,dataset-3007
1	CDK8	colon	45719	45690	45658	chr8,81280260,81280952,3.10,-103,pr,dataset-379	chr8,81280260,81280952,3.10,-103,pr,dataset-379
2	CDX2	colon	45717	0 / 0	45717	chr8,81276903,81277143,11.7,-346,pr,dataset-397	chr8,81276903,81277143,11.7,-346,pr,dataset-397
1	CEBPB	colon	45719	0 / 0	45719	chr8,81278335,81278458,5.87,-202,pr,dataset-435	chr8,81276890,81277072,11.8,-347,pr,dataset-435
10	CTCF	colon	11749	45672	45674	chr8,81280378,81280498,5.18,15,pr,dataset-763	chr8,81277758,81278023,23.8,-260,pr,dataset-593
1	E2F2	colon	45690	0 / 0	45690	chr8,81276866,81277179,3.35,-349,pr,dataset-806	chr8,81270139,81270625,6.36,-102,pr,dataset-806
1	EGR1	colon	45658	45658	0 / 0	chr8,81281345,81281549,2.49,982,gb,dataset-843	chr8,81281345,81281549,2.49,982,gb,dataset-843
1	EHF	colon	45658	45658	0 / 0	chr8,81281195,81281726,5.25,832,gb,dataset-851	chr8,81281195,81281726,5.25,832,gb,dataset-851
1	FOXG1	colon	45690	45658	45658	chr8,81280712,81281022,3.72,349,pr,dataset-1370	chr8,81280712,81281022,3.72,349,pr,dataset-1370
1	GMEB2	colon	45690	45658	45658	chr8,81280268,81281410,5.66,-95,pr,dataset-1543	chr8,81280268,81281410,5.66,-95,pr,dataset-1543
1	HNF4A	colon	45690	0 / 0	45690	chr8,81276626,81277392,8.00,-373,pr,dataset-1654	chr8,81276626,81277392,8.00,-373,pr,dataset-1654
1	HOXA6	colon	45690	45658	45658	chr8,81280671,81281464,3.17,308,pr,dataset-1686	chr8,81280671,81281464,3.17,308,pr,dataset-1686
2	JUND	colon	45779	45689	45717	chr8,81280146,81281025,5.35,-217,pr,dataset-1836	chr8,81270169,81270661,9.23,-101,pr,dataset-1836
1	KLF5	colon	45690	45658	45658	chr8,81281521,81281626,5.43,1158,gb,dataset-1892	chr8,81270358,81270465,6.86,-100,pr,dataset-1892
1	MED12	colon	45782	45690	45719	chr8,81280357,81280991,6.30,-6,pr,dataset-2026	chr8,81270295,81270610,10.1,-100,pr,dataset-2026
2	MYC	colon	45873	45749	45749	chr8,81280491,81281551,14.9,128,pr,dataset-2120	chr8,81280491,81281551,14.9,128,pr,dataset-2120
2	POLR2A	colon	45779	45717	45689	chr8,81280231,81281648,25.2,-132,pr,dataset-2484	chr8,81280186,81281826,27.0,-177,pr,dataset-2518
3	RAD21	colon	45778	1 / 0	45748	chr8,81281407,81281666,6.92,1044,gb,dataset-2619	chr8,81277792,81277982,14.4,-257,pr,dataset-2619
1	SMC1A	colon	45814	45719	45719	chr8,81280665,81280906,8.27,302,pr,dataset-3004	chr8,81281322,81281632,9.42,959,gb,dataset-3004
2	SMC3	colon	45841	45717	45749	chr8,81280273,81280630,4.95,-90,pr,dataset-3012	chr8,81277726,81278026,13.6,-263,pr,dataset-3012
1	SP1	colon	45782	45719	45690	chr8,81280194,81280584,8.40,-169,pr,dataset-3066	chr8,81281276,81281595,8.62,913,gb,dataset-3066
1	TAF3	colon	45690	45658	45658	chr8,81280272,81281604,28.5,-91,pr,dataset-3480	chr8,81280272,81281604,28.5,-91,pr,dataset-3480
1	TAL1	colon	45690	45658	45658	chr8,81280596,81281686,8.80,233,pr,dataset-3488	chr8,81280596,81281686,8.80,233,pr,dataset-3488
1	TCF7L2	colon	45690	45658	45658	chr8,81280226,81281622,13.3,-137,pr,dataset-3554	chr8,81280226,81281622,13.3,-137,pr,dataset-3554
1	YY1	colon	45782	45719	45690	chr8,81280408,81280697,13.6,45,pr,dataset-3766	chr8,81280408,81280697,13.6,45,pr,dataset-3766
1	CTCF	colorectum	45658	0 / 0	45658	chr8,81277712,81278063,12.8,-265,pr,dataset-5108	chr8,81277712,81278063,12.8,-265,pr,dataset-5108
1	JUN	coronary artery	45658	45658	0 / 0	chr8,81283725,81283925,4.62,3362,gb,dataset-1818	chr8,81283725,81283925,4.62,3362,gb,dataset-1818
1	JUND	coronary artery	45658	45658	0 / 0	chr8,81283677,81283971,9.24,3314,gb,dataset-1843	chr8,81283677,81283971,9.24,3314,gb,dataset-1843
1	CTCF	ectoderm	45658	0 / 0	45658	chr8,81277747,81278015,18.6,-261,pr,dataset-616	chr8,81277747,81278015,18.6,-261,pr,dataset-616
1	CTBP2	embryo	45719	45690	45658	chr8,81280328,81280894,4.83,-35,pr,dataset-500	chr8,81280328,81280894,4.83,-35,pr,dataset-500
12	CTCF	embryo	17624	45715	45678	chr8,81280290,81280385,5.47,-73,pr,dataset-772	chr8,81277793,81278014,14.3,-257,pr,dataset-509
1	E2F6	embryo	45719	45690	45658	chr8,81280084,81281187,16.0,-279,pr,dataset-823	chr8,81280084,81281187,16.0,-279,pr,dataset-823
1	EGR1	embryo	45690	45658	45658	chr8,81280359,81280583,5.33,-4,pr,dataset-839	chr8,81280359,81280583,5.33,-4,pr,dataset-839
1	EP300	embryo	45690	45658	45658	chr8,81280316,81280552,4.96,-47,pr,dataset-903	chr8,81280316,81280552,4.96,-47,pr,dataset-903
4	FOXA2	embryo	45730	45871	45809	chr8,81280563,81281545,4.42,200,pr,dataset-1357	chr8,81279921,81281371,13.3,-442,pr,dataset-1360
2	FOXH1	embryo	45689	0 / 0	45689	chr8,81279986,81280116,7.94,-377,pr,dataset-1372	chr8,81279963,81280130,11.5,-400,pr,dataset-1371
1	FOXP1	embryo	45690	45658	45658	chr8,81280280,81280583,6.16,-83,pr,dataset-1400	chr8,81280280,81280583,6.16,-83,pr,dataset-1400
2	HDAC2	embryo	45811	45717	45717	chr8,81280284,81280427,5.90,-79,pr,dataset-1593	chr8,81280651,81281590,6.68,288,pr,dataset-1601
2	KDM4A	embryo	45749	45689	45689	chr8,81279983,81281578,21.4,-380,pr,dataset-1862	chr8,81279983,81281578,21.8,-380,pr,dataset-1861
1	MAX	embryo	45690	45658	45658	chr8,81279903,81281736,22.1,-460,pr,dataset-1970	chr8,81279903,81281736,22.1,-460,pr,dataset-1970
5	MYC	embryo	45932	45778	45778	chr8,81280290,81280946,6.94,-73,pr,dataset-2165	chr8,81280785,81280889,7.00,422,pr,dataset-2164
1	NANOG	embryo	45719	45690	45658	chr8,81280294,81280511,7.27,-69,pr,dataset-2184	chr8,81280294,81280511,7.27,-69,pr,dataset-2184
1	PDX1	embryo	45658	0 / 0	45658	chr8,81280038,81280236,12.6,-325,pr,dataset-2425	chr8,81280038,81280236,12.6,-325,pr,dataset-2425
3	POLR2A	embryo	45933	45810	45748	chr8,81280442,81280631,14.2,79,pr,dataset-2474	chr8,81280199,81281734,32.8,-164,pr,dataset-2508
2	RAD21	embryo	45811	45717	45717	chr8,81280243,81280647,7.22,-120,pr,dataset-2600	chr8,81277776,81278053,19.2,-258,pr,dataset-2606
1	REST	embryo	45719	45690	45658	chr8,81280467,81280806,5.75,104,pr,dataset-2769	chr8,81280467,81280806,5.75,104,pr,dataset-2769
2	SAP30	embryo	45873	45811	45689	chr8,81280579,81280831,8.79,216,pr,dataset-2889	chr8,81280871,81281407,12.2,508,gb,dataset-2887
1	SIN3A	embryo	45719	45690	45658	chr8,81280027,81281196,6.12,-336,pr,dataset-2909	chr8,81280027,81281196,6.12,-336,pr,dataset-2909
1	SMAD4	embryo	45690	45658	45658	chr8,81280443,81280707,7.04,80,pr,dataset-2982	chr8,81280443,81280707,7.04,80,pr,dataset-2982
1	SP1	embryo	45690	45658	45658	chr8,81280314,81280468,4.75,-49,pr,dataset-3058	chr8,81280314,81280468,4.75,-49,pr,dataset-3058
1	SP4	embryo	45690	45658	45658	chr8,81280323,81280639,4.30,-40,pr,dataset-3078	chr8,81280323,81280639,4.30,-40,pr,dataset-3078
11	SPI1	embryo	15766	45710	45678	chr8,81280337,81280733,3.37,-26,pr,dataset-3196	chr8,81280276,81280571,7.50,-87,pr,dataset-3181
3	SRF	embryo	45903	45778	45748	chr8,81280398,81280500,7.33,35,pr,dataset-3350	chr8,81277770,81278066,8.25,-259,pr,dataset-3347
2	TAF1	embryo	45841	45779	45689	chr8,81280471,81280819,5.76,108,pr,dataset-3478	chr8,81280075,81281174,41.1,-288,pr,dataset-3468
1	TAF7	embryo	45690	45658	45658	chr8,81280473,81280654,7.50,110,pr,dataset-3481	chr8,81280473,81280654,7.50,110,pr,dataset-3481
1	TP53	embryo	45690	45658	45658	chr8,81280170,81280532,9.53,-193,pr,dataset-3636	chr8,81280170,81280532,9.53,-193,pr,dataset-3636
2	YY1	embryo	45779	45717	45689	chr8,81280215,81281158,7.00,-148,pr,dataset-3758	chr8,81280584,81280745,7.57,221,pr,dataset-3755
7	CTCF	epithelium	45738	45962	45962	chr8,81280328,81280534,6.03,-35,pr,dataset-704	chr8,81277745,81278045,22.1,-261,pr,dataset-703
4	CTCF	fibroblast	45902	3 / 0	45809	chr8,81280470,81281323,7.08,107,pr,dataset-728	chr8,81277507,81278191,60.9,-285,pr,dataset-730
1	KLF4	foreskin	45719	45658	45690	chr8,81281446,81281710,5.47,1083,gb,dataset-1888	chr8,81272094,81272349,24.5,-826,pr,dataset-1888
1	MAFB	foreskin	45690	45658	45658	chr8,81280443,81280609,9.60,80,pr,dataset-1944	chr8,81280443,81280609,9.60,80,pr,dataset-1944
5	SPI1	foreskin	45932	3 / 0	45839	chr8,81279877,81281740,7.12,-486,pr,dataset-3131	chr8,81272955,81273191,11.3,-740,pr,dataset-3206
1	ETV1	gastrointestinal	45658	45658	0 / 0	chr8,81280906,81281030,4.93,543,gb,dataset-1170	chr8,81280906,81281030,4.93,543,gb,dataset-1170
2	CTCF	gingival	45852	45873	45811	chr8,81280453,81280568,4.79,90,pr,dataset-674	chr8,81277780,81278052,28.7,-258,pr,dataset-552
3	CTCF	heart	45995	45778	45840	chr8,81280236,81281614,7.56,-127,pr,dataset-691	chr8,81277700,81278079,30.2,-266,pr,dataset-583
4	SPI1	heart	45994	45809	45809	chr8,81280214,81281841,5.66,-149,pr,dataset-3112	chr8,81280178,81281747,6.93,-185,pr,dataset-3251
3	JUN	human aortic endothelial cell	45717	45717	0 / 0	chr8,81283709,81283940,37.7,3346,gb,dataset-5044	chr8,81283709,81283940,37.7,3346,gb,dataset-5044
1	BRD4	Human normal breast epithelial cells	45814	45719	45719	chr8,81280222,81281590,20.6,-141,pr,dataset-4440	chr8,81280222,81281590,57.9,-141,pr,dataset-4440
2	CTCF	intestinal	45749	45689	45689	chr8,81280958,81281181,7.70,595,gb,dataset-522	chr8,81277817,81277962,8.32,-254,pr,dataset-679
17	SPI1	intestine	26024	13912	12055	chr8,81280332,81280534,4.53,-31,pr,dataset-3218	chr8,81279967,81281880,11.3,-396,pr,dataset-3236
6	CTCF	keratinocyte	45735	45931	45901	chr8,81280345,81281198,11.0,-18,pr,dataset-710	chr8,81277653,81278150,22.3,-271,pr,dataset-506
1	MYC	keratinocyte	45690	45658	45658	chr8,81280729,81280998,9.44,366,pr,dataset-2135	chr8,81280729,81280998,9.44,366,pr,dataset-2135
1	WDR5	keratinocyte	45719	45690	45658	chr8,81280187,81280445,3.28,-176,pr,dataset-3735	chr8,81280187,81280445,3.28,-176,pr,dataset-3735
1	BRD2	kidney	45690	45658	45658	chr8,81280590,81281531,11.4,227,pr,dataset-253	chr8,81280590,81281531,11.4,227,pr,dataset-253
3	CTCF	kidney	45760	45840	45810	chr8,81280377,81280484,3.70,14,pr,dataset-515	chr8,81277796,81277976,11.7,-256,pr,dataset-695
2	EP300	kidney	45749	45689	45689	chr8,81280558,81280818,2.80,195,pr,dataset-4914	chr8,81280558,81280818,2.80,195,pr,dataset-4914
2	ETS1	kidney	45997	45811	45811	chr8,81280260,81280703,2.46,-103,pr,dataset-4906	chr8,81280819,81281120,8.88,456,pr,dataset-4906
1	MYC	kidney	45751	45690	45690	chr8,81280408,81280586,4.17,45,pr,dataset-2107	chr8,81280408,81280586,4.17,45,pr,dataset-2107
1	POLR2A	kidney	45690	45658	45658	chr8,81280445,81280764,10.9,82,pr,dataset-2482	chr8,81280445,81280764,10.9,82,pr,dataset-2482
1	RNF2	kidney	45690	45658	45658	chr8,81280631,81281481,6.57,268,pr,dataset-2822	chr8,81280631,81281481,6.57,268,pr,dataset-2822
1	RYBP	kidney	45690	45658	45658	chr8,81280670,81281548,7.16,307,pr,dataset-2881	chr8,81280670,81281548,7.16,307,pr,dataset-2881
11	SPI1	kidney	14305	45710	45674	chr8,81280337,81280557,3.49,-26,pr,dataset-3208	chr8,81280297,81280582,8.14,-66,pr,dataset-3298
1	SUMO2	kidney	45719	45690	45658	chr8,81280236,81280975,3.38,-127,pr,dataset-3445	chr8,81280236,81280975,3.38,-127,pr,dataset-3445
1	TBL1X	kidney	45719	45690	45658	chr8,81280671,81281036,5.60,308,pr,dataset-3511	chr8,81281276,81281485,6.11,913,gb,dataset-3511
1	ZNF263	kidney	45690	45658	45658	chr8,81280664,81281777,4.41,301,pr,dataset-3833	chr8,81280664,81281777,4.41,301,pr,dataset-3833
1	ARID3A	liver	45658	0 / 0	45658	chr8,81279988,81280113,4.03,-375,pr,dataset-149	chr8,81279988,81280113,4.03,-375,pr,dataset-149
4	CREB1	liver	45766	45932	45902	chr8,81280357,81280570,2.79,-6,pr,dataset-476	chr8,81280281,81281127,9.61,-82,pr,dataset-4388
8	CTCF	liver	45743	45671	45670	chr8,81280397,81280836,8.71,34,pr,dataset-519	chr8,81277803,81277990,23.8,-256,pr,dataset-575
1	ELF1	liver	45782	45719	45690	chr8,81280147,81280559,7.45,-216,pr,dataset-857	chr8,81280857,81281165,12.4,494,pr,dataset-857
1	FOXA2	liver	45690	45658	45658	chr8,81280420,81280619,4.72,57,pr,dataset-5056	chr8,81280420,81280619,4.72,57,pr,dataset-5056
1	HDAC2	liver	45782	45719	45690	chr8,81280001,81280612,5.09,-362,pr,dataset-1591	chr8,81280001,81280612,5.09,-362,pr,dataset-1591
1	MAFF	liver	45658	0 / 0	45658	chr8,81271884,81272036,5.49,-847,pr,dataset-1945	chr8,81271884,81272036,5.49,-847,pr,dataset-1945
2	MAX	liver	45873	45779	45717	chr8,81280182,81281091,11.4,-181,pr,dataset-1972	chr8,81280679,81280953,11.9,316,pr,dataset-1964
1	MAZ	liver	45690	45658	45658	chr8,81280293,81280501,6.17,-70,pr,dataset-1989	chr8,81280293,81280501,6.17,-70,pr,dataset-1989
2	MYC	liver	45749	45689	45689	chr8,81280781,81280892,8.39,418,pr,dataset-2138	chr8,81280781,81280892,8.39,418,pr,dataset-2138
4	POLR2A	liver	45963	45839	45748	chr8,81280285,81281098,18.4,-78,pr,dataset-2472	chr8,81280259,81280669,40.9,-104,pr,dataset-2501
2	RAD21	liver	45779	45689	45717	chr8,81280361,81280521,5.53,-2,pr,dataset-2601	chr8,81277803,81278010,17.5,-256,pr,dataset-2601
1	SIN3A	liver	45690	45658	45658	chr8,81280122,81280576,3.99,-241,pr,dataset-2902	chr8,81280122,81280576,3.99,-241,pr,dataset-2902
1	SMC3	liver	45658	0 / 0	45658	chr8,81277854,81277988,3.64,-250,pr,dataset-3009	chr8,81277854,81277988,3.64,-250,pr,dataset-3009
1	SP1	liver	45719	45658	45690	chr8,81280345,81280523,4.65,-18,pr,dataset-3059	chr8,81280087,81280253,7.46,-276,pr,dataset-3059
1	STAG1	liver	45658	0 / 0	45658	chr8,81277828,81277980,9.18,-253,pr,dataset-3354	chr8,81277828,81277980,9.18,-253,pr,dataset-3354
1	TAF1	liver	45751	45690	45690	chr8,81280454,81280641,5.33,91,pr,dataset-3472	chr8,81280454,81280641,5.33,91,pr,dataset-3472
1	USF1	liver	45658	0 / 0	45658	chr8,81280163,81280294,4.08,-200,pr,dataset-3705	chr8,81280163,81280294,4.08,-200,pr,dataset-3705
1	YY1	liver	45690	45658	45658	chr8,81280155,81280995,17.8,-208,pr,dataset-3765	chr8,81280155,81280995,17.8,-208,pr,dataset-3765
1	ZBTB7A	liver	45719	45690	45658	chr8,81280151,81280561,5.58,-212,pr,dataset-3797	chr8,81280151,81280561,5.58,-212,pr,dataset-3797
2	CEBPB	lung	45689	0 / 0	45689	chr8,81278346,81278484,7.84,-201,pr,dataset-423	chr8,81278346,81278484,7.84,-201,pr,dataset-423
19	CTCF	lung	20121	45683	45686	chr8,81280360,81280534,4.78,-3,pr,dataset-613	chr8,81277778,81278005,32.0,-258,pr,dataset-550
1	E2F6	lung	45719	45690	45658	chr8,81280290,81281263,8.43,-73,pr,dataset-824	chr8,81280290,81281263,8.43,-73,pr,dataset-824
1	ELF1	lung	45658	45658	0 / 0	chr8,81280867,81281134,5.00,504,gb,dataset-858	chr8,81280867,81281134,5.00,504,gb,dataset-858
1	FOXA2	lung	45719	45690	45658	chr8,81280651,81280861,4.53,288,pr,dataset-5059	chr8,81281367,81281527,5.63,1004,gb,dataset-5059
1	LMNB1	lung	45658	0 / 0	45658	chr8,81279934,81280244,2.78,-429,pr,dataset-1931	chr8,81279934,81280244,2.78,-429,pr,dataset-1931
3	MAX	lung	45871	45748	45748	chr8,81280386,81281727,10.2,23,pr,dataset-1981	chr8,81280159,81281640,16.5,-204,pr,dataset-1971
2	MYC	lung	45779	45717	45689	chr8,81280418,81281049,11.1,55,pr,dataset-2103	chr8,81280418,81281049,11.1,55,pr,dataset-2103
1	NKX2-1	lung	45658	0 / 0	45658	chr8,81277811,81277995,6.49,-255,pr,dataset-2275	chr8,81277811,81277995,6.49,-255,pr,dataset-2275
4	POLR2A	lung	45963	45839	45748	chr8,81280390,81280742,7.55,27,pr,dataset-2537	chr8,81280249,81281047,32.7,-114,pr,dataset-2506
3	RAD21	lung	45717	0 / 0	45717	chr8,81277840,81277954,7.10,-252,pr,dataset-2608	chr8,81277791,81278023,15.9,-257,pr,dataset-2607
1	RB1	lung	45719	45690	45658	chr8,81280636,81281133,6.07,273,pr,dataset-2654	chr8,81280636,81281133,6.07,273,pr,dataset-2654
1	REST	lung	45719	45690	45658	chr8,81280500,81281005,6.07,137,pr,dataset-2764	chr8,81280500,81281005,6.07,137,pr,dataset-2764
1	SP1	lung	45751	45719	45658	chr8,81280354,81280670,4.45,-9,pr,dataset-3061	chr8,81281361,81281714,4.81,998,gb,dataset-3061
12	SPI1	lung	15036	45678	45677	chr8,81280391,81280948,3.03,28,pr,dataset-3249	chr8,81280311,81280584,7.44,-52,pr,dataset-3254
1	TAF1	lung	45719	45690	45658	chr8,81280443,81280932,7.96,80,pr,dataset-3474	chr8,81280443,81280932,7.96,80,pr,dataset-3474
1	YY1	lung	45690	45658	45658	chr8,81280287,81281415,9.17,-76,pr,dataset-3767	chr8,81280287,81281415,9.17,-76,pr,dataset-3767
1	BRD4	lymphocyte	45814	45719	45719	chr8,81280436,81282084,24.9,73,pr,dataset-4490	chr8,81280436,81282084,34.0,73,pr,dataset-4490
2	E2F1	lymphocyte	45811	45717	45717	chr8,81280214,81281049,7.10,-149,pr,dataset-4493	chr8,81280183,81281282,32.8,-180,pr,dataset-4497
2	MYC	lymphocyte	45749	45689	45689	chr8,81280407,81281526,29.6,44,pr,dataset-2141	chr8,81280407,81281526,29.6,44,pr,dataset-2141
1	NOTCH1	lymphocyte	45690	45658	45658	chr8,81280192,81281639,6.75,-171,pr,dataset-2286	chr8,81280192,81281639,6.75,-171,pr,dataset-2286
1	PHF8	lymphocyte	45719	45690	45658	chr8,81280606,81281060,6.39,243,pr,dataset-2442	chr8,81280606,81281060,6.39,243,pr,dataset-2442
1	POLR2A	lymphocyte	45690	45658	45658	chr8,81280113,81281664,22.7,-250,pr,dataset-2520	chr8,81280113,81281664,22.7,-250,pr,dataset-2520
1	ELF1	mesenchymal	45658	45658	0 / 0	chr8,81280900,81281146,4.28,537,gb,dataset-867	chr8,81280900,81281146,4.28,537,gb,dataset-867
1	EP300	mesenchymal	45658	45658	0 / 0	chr8,81281216,81281568,3.99,853,gb,dataset-972	chr8,81281216,81281568,3.99,853,gb,dataset-972
1	FLI1	mesenchymal	45751	45690	45690	chr8,81280542,81281603,8.26,179,pr,dataset-1234	chr8,81280542,81281603,8.26,179,pr,dataset-1234
1	EWSR1	mesenchymal	45658	0 / 0	45658	chr8,81280049,81280277,2.78,-314,pr,dataset-1570	chr8,81280049,81280277,2.78,-314,pr,dataset-1570
2	WDR5	mesenchymal	45779	45717	45689	chr8,81280466,81281189,13.1,103,pr,dataset-3736	chr8,81280466,81281189,13.1,103,pr,dataset-3736
3	CTCF	muscle	45903	45810	45717	chr8,81280996,81281406,7.97,633,gb,dataset-564	chr8,81277636,81278082,47.9,-272,pr,dataset-510
1	MED1	muscle	45690	45658	45658	chr8,81280125,81280338,4.39,-238,pr,dataset-2025	chr8,81280125,81280338,4.39,-238,pr,dataset-2025
45	SPI1	muscle	158/ 3	29952	27760	chr8,81280381,81280558,5.21,18,pr,dataset-3215	chr8,81280213,81281032,11.9,-150,pr,dataset-3263
1	BRD4	nervous system	45658	45658	0 / 0	chr8,81281324,81281578,4.90,961,gb,dataset-293	chr8,81281324,81281578,4.90,961,gb,dataset-293
1	KDM4C	oesophagus	45690	45658	45658	chr8,81280066,81281560,20.8,-297,pr,dataset-1863	chr8,81280066,81281560,20.8,-297,pr,dataset-1863
3	BRD4	other	45810	45717	45717	chr8,81280493,81281706,16.1,130,pr,dataset-282	chr8,81280493,81281706,16.1,130,pr,dataset-282
13	CTCF	other	15036	45674	45681	chr8,81280332,81280701,6.47,-31,pr,dataset-752	chr8,81277495,81278042,42.2,-286,pr,dataset-601
1	DUX4	other	45658	0 / 0	45658	chr8,81279711,81279976,17.4,-652,pr,dataset-799	chr8,81279711,81279976,17.4,-652,pr,dataset-799
1	KLF9	other	45719	45690	45658	chr8,81280317,81280919,5.38,-46,pr,dataset-1904	chr8,81281014,81281827,31.8,651,gb,dataset-1904
2	ONECUT1	other	45689	0 / 0	45689	chr8,81280082,81280211,8.42,-281,pr,dataset-2373	chr8,81280039,81280165,9.13,-324,pr,dataset-2372
11	SPI1	other	11720	45670	45676	chr8,81280244,81280732,3.97,-119,pr,dataset-3230	chr8,81279841,81281843,39.2,-522,pr,dataset-3090
6	CTCF	pancreas	45734	45870	45931	chr8,81280268,81280611,9.01,-95,pr,dataset-626	chr8,81277773,81278018,27.6,-259,pr,dataset-560
1	POLR2A	pancreas	45751	45719	45658	chr8,81280316,81280806,13.7,-47,pr,dataset-2530	chr8,81280316,81280806,13.7,-47,pr,dataset-2530
1	STAG1	pancreas	45751	45690	45690	chr8,81280289,81280823,9.95,-74,pr,dataset-3378	chr8,81277673,81278089,25.1,-269,pr,dataset-3378
1	TCF7L2	pancreas	45690	45658	45658	chr8,81280217,81280755,6.71,-146,pr,dataset-3558	chr8,81280217,81280755,6.71,-146,pr,dataset-3558
1	FOXA1	Pancreatic Ductal	45658	45658	0 / 0	chr8,81283698,81283989,4.12,3335,gb,dataset-4202	chr8,81283698,81283989,4.12,3335,gb,dataset-4202
1	KLF4	Pancreatic Ductal	45658	45658	0 / 0	chr8,81280952,81281961,21.5,589,gb,dataset-4207	chr8,81280952,81281961,21.5,589,gb,dataset-4207
1	KLF5	Pancreatic Ductal	45658	45658	0 / 0	chr8,81281075,81281745,4.38,712,gb,dataset-4205	chr8,81281075,81281745,4.38,712,gb,dataset-4205
9	SPI1	penis	18749	45711	45744	chr8,81280347,81280594,4.90,-16,pr,dataset-3093	chr8,81272844,81273226,11.3,-751,pr,dataset-3201
3	SPI1	placenta	45792	45778	45933	chr8,81280265,81280492,4.06,-98,pr,dataset-3268	chr8,81272790,81273303,20.3,-757,pr,dataset-3138
1	CBFB	pleura	45719	45690	45658	chr8,81280256,81280686,5.33,-107,pr,dataset-330	chr8,81281193,81281642,9.11,830,gb,dataset-330
1	MYH11	pleura	45751	45690	45690	chr8,81280053,81280375,3.21,-310,pr,dataset-2169	chr8,81280977,81282002,5.16,614,gb,dataset-2169
1	MAZ	Primitive interlobular tissue	45814	45719	45719	chr8,81280028,81280414,6.11,-335,pr,dataset-4174	chr8,81280735,81281246,7.56,372,pr,dataset-4174
13	AR	prostate	31/ 2	8 / 0	45680	chr8,81280298,81280537,9.63,-65,pr,dataset-3875	chr8,81272036,81272374,63.1,-832,pr,dataset-3878
1	BRD3	prostate	45719	45690	45658	chr8,81280615,81280963,4.64,252,pr,dataset-261	chr8,81280615,81280963,4.64,252,pr,dataset-261
1	CBX8	prostate	45690	45658	45658	chr8,81280078,81281646,23.9,-285,pr,dataset-351	chr8,81280078,81281646,23.9,-285,pr,dataset-351
8	CTCF	prostate	45704	5 / 0	45962	chr8,81280255,81281130,9.83,-108,pr,dataset-527	chr8,81277763,81278024,103.,-260,pr,dataset-4830
6	ERG	prostate	45962	45839	4 / 0	chr8,81280651,81281028,2.50,288,pr,dataset-996	chr8,81281445,81281578,7.05,1082,gb,dataset-1007
1	ETS1	prostate	45690	45658	45658	chr8,81280373,81281609,5.15,10,pr,dataset-1166	chr8,81280373,81281609,5.15,10,pr,dataset-1166
11	FOXA1	prostate	45713	45674	8 / 0	chr8,81281935,81282398,166.,1572,gb,dataset-4820	chr8,81281935,81282398,166.,1572,gb,dataset-4820
1	HDAC2	prostate	45719	45690	45658	chr8,81280652,81280850,4.91,289,pr,dataset-1598	chr8,81280988,81281149,5.62,625,gb,dataset-1598
2	NR3C1	prostate	1/ 0	1 / 0	0 / 0	chr8,81281410,81281618,5.54,1047,gb,dataset-2339	chr8,81281410,81281618,5.54,1047,gb,dataset-2339
1	SUMO2	prostate	45782	45719	45690	chr8,81280390,81280580,3.78,27,pr,dataset-3447	chr8,81280681,81280960,10.0,318,pr,dataset-3447
1	TCF7L2	prostate	45690	45658	45658	chr8,81280506,81280726,5.55,143,pr,dataset-3562	chr8,81280506,81280726,5.55,143,pr,dataset-3562
2	CTCF	renal cortex	45966	45779	45811	chr8,81280249,81280593,4.80,-114,pr,dataset-711	chr8,81277551,81278109,37.7,-281,pr,dataset-711
1	EP300	renal cortex	45751	45690	45690	chr8,81280284,81281532,10.5,-79,pr,dataset-3895	chr8,81280284,81281532,10.5,-79,pr,dataset-3895
8	SPI1	renal cortex	45742	45672	45962	chr8,81280320,81280846,3.90,-43,pr,dataset-3113	chr8,81280153,81281745,5.89,-210,pr,dataset-3175
10	SPI1	renal pelvis	45713	45672	45931	chr8,81280227,81280983,4.34,-136,pr,dataset-3224	chr8,81280074,81281709,6.33,-289,pr,dataset-3280
5	BRD4	retina	45805	45702	45702	chr8,81280161,81281726,10.8,-202,pr,dataset-4932	chr8,81280052,81281794,139.,-311,pr,dataset-4931
3	CTCF	retina	45793	45840	45903	chr8,81280255,81280714,9.63,-108,pr,dataset-4938	chr8,81277664,81278173,27.4,-269,pr,dataset-4935
1	CTCF	retinal	45658	0 / 0	45658	chr8,81277795,81278011,10.9,-256,pr,dataset-769	chr8,81277795,81278011,10.9,-256,pr,dataset-769
16	CTCF	skin	19054	45683	45683	chr8,81280265,81280441,3.81,-98,pr,dataset-584	chr8,81277741,81278179,40.0,-262,pr,dataset-678
1	MYC	skin	45751	45690	45690	chr8,81280481,81280624,6.89,118,pr,dataset-2151	chr8,81280699,81280985,12.4,336,pr,dataset-2151
21	SPI1	skin	27820	11689	16103	chr8,81280358,81280674,5.27,-5,pr,dataset-3171	chr8,81280268,81280863,8.13,-95,pr,dataset-3167
1	TFAP2C	skin	45782	45719	45690	chr8,81280332,81280571,5.23,-31,pr,dataset-3602	chr8,81281280,81281654,13.0,917,gb,dataset-3602
2	CTCF	spinal cord	45966	45811	45779	chr8,81280285,81280453,6.20,-78,pr,dataset-563	chr8,81277766,81278049,28.1,-259,pr,dataset-688
4	SPI1	spinal cord	45730	45871	45809	chr8,81280221,81282009,14.2,-142,pr,dataset-3188	chr8,81280116,81281940,14.8,-247,pr,dataset-3172
1	CTCF	spleen	45719	45658	45690	chr8,81280224,81280626,9.59,-139,pr,dataset-627	chr8,81277724,81278058,10.6,-263,pr,dataset-627
1	GATA4	stomach	45782	45719	45690	chr8,81280286,81281027,7.61,-77,pr,dataset-1497	chr8,81281258,81281695,7.85,895,gb,dataset-1497
2	GATA6	stomach	45689	1 / 0	1 / 0	chr8,81283190,81283342,6.01,2827,gb,dataset-1521	chr8,81270296,81270549,12.5,-100,pr,dataset-1520
1	KLF5	stomach	45719	45690	45658	chr8,81280353,81280535,5.23,-10,pr,dataset-1899	chr8,81280353,81280535,5.23,-10,pr,dataset-1899
9	SPI1	stomach	15797	45711	45708	chr8,81280314,81280998,10.8,-49,pr,dataset-3277	chr8,81280281,81280573,13.5,-82,pr,dataset-3266
1	SPI1	testes	45719	45658	45690	chr8,81280296,81281692,4.03,-67,pr,dataset-3153	chr8,81277839,81278071,4.14,-252,pr,dataset-3153
1	TP63	thyroid	45690	45658	45658	chr8,81280229,81280411,8.70,-134,pr,dataset-3660	chr8,81280229,81280411,8.70,-134,pr,dataset-3660
1	BCL6	tonsil	45690	45658	45658	chr8,81280444,81280858,3.79,81,pr,dataset-225	chr8,81280444,81280858,3.79,81,pr,dataset-225
1	CREBBP	tonsil	45814	45719	45719	chr8,81280650,81281699,2.48,287,pr,dataset-5035	chr8,81280650,81281699,6.37,287,pr,dataset-5035
3	SPI1	umbilical cord blood	45903	45717	45810	chr8,81280179,81281756,6.20,-184,pr,dataset-3247	chr8,81280179,81281756,6.20,-184,pr,dataset-3247
1	FOXA2	unknown	45690	45690	0 / 0	chr8,81282231,81282515,9.55,1868,gb,dataset-5057	chr8,81283559,81283909,14.7,3196,gb,dataset-5057
1	CTCF	uterus	45658	0 / 0	45658	chr8,81277815,81277958,8.14,-254,pr,dataset-600	chr8,81277815,81277958,8.14,-254,pr,dataset-600
1	EGR1	uterus	45690	45658	45658	chr8,81280493,81280596,4.25,130,pr,dataset-844	chr8,81280493,81280596,4.25,130,pr,dataset-844
1	MAX	uterus	45751	45690	45690	chr8,81280246,81281059,18.2,-117,pr,dataset-1973	chr8,81280246,81281059,18.2,-117,pr,dataset-1973
1	POLR2A	uterus	45690	45658	45658	chr8,81280231,81281632,41.6,-132,pr,dataset-2516	chr8,81280231,81281632,41.6,-132,pr,dataset-2516
1	RAD21	uterus	45658	0 / 0	45658	chr8,81277812,81278003,16.2,-255,pr,dataset-2611	chr8,81277812,81278003,16.2,-255,pr,dataset-2611
1	TAF1	uterus	45690	45658	45658	chr8,81280253,81280997,7.36,-110,pr,dataset-3477	chr8,81280253,81280997,7.36,-110,pr,dataset-3477
1	YY1	uterus	45690	45658	45658	chr8,81280200,81281001,10.4,-163,pr,dataset-3769	chr8,81280200,81281001,10.4,-163,pr,dataset-3769
1	ZBTB7A	uterus	45751	45690	45690	chr8,81280230,81280598,7.19,-133,pr,dataset-3798	chr8,81280230,81280598,7.19,-133,pr,dataset-3798
1	BRD4	vein	45690	45658	45658	chr8,81280513,81280849,3.89,150,pr,dataset-298	chr8,81280513,81280849,3.89,150,pr,dataset-298
8	CTCF	vein	45709	45870	45670	chr8,81280343,81280665,8.19,-20,pr,dataset-525	chr8,81277759,81278115,52.7,-260,pr,dataset-539
1	ETS1	vein	45690	45658	45658	chr8,81280799,81281618,6.16,436,pr,dataset-1155	chr8,81280799,81281618,6.16,436,pr,dataset-1155
1	FLI1	vein	45690	45658	45658	chr8,81280597,81281538,11.4,234,pr,dataset-1235	chr8,81280597,81281538,11.4,234,pr,dataset-1235
2	FOS	vein	45689	45689	0 / 0	chr8,81283657,81283889,5.88,3294,gb,dataset-1260	chr8,81283658,81283887,5.89,3295,gb,dataset-1248
1	EWSR1	vein	45658	45658	0 / 0	chr8,81280897,81281191,4.44,534,gb,dataset-1571	chr8,81280897,81281191,4.44,534,gb,dataset-1571
1	JUN	vein	45658	45658	0 / 0	chr8,81283732,81283878,4.10,3369,gb,dataset-1806	chr8,81283732,81283878,4.10,3369,gb,dataset-1806
1	MAX	vein	45751	45690	45690	chr8,81280472,81280583,5.70,109,pr,dataset-1960	chr8,81280712,81280963,6.97,349,pr,dataset-1960
2	MYC	vein	45997	45873	45749	chr8,81280492,81280620,11.8,129,pr,dataset-2134	chr8,81280695,81280903,13.8,332,pr,dataset-2134
3	POLR2A	vein	45933	45810	45748	chr8,81280450,81280751,19.5,87,pr,dataset-2488	chr8,81280465,81280639,41.3,102,pr,dataset-2471

## Sheet: MMP9
No. of datasets	TF	Tissue	No. of peaks (total/average)	No. of peaks in gene body (total/average)	No. of peaks around TSS (total/average)	The peak close to TSS	The peak with strongest signal
3	SPI1	adrenal gland	45903	45903	0 / 0	chr20,46010556,46010801,4.45,1648,gb,dataset-3210	chr20,46011683,46012165,9.06,2775,gb,dataset-3234
2	CTCF	aortic adventitial	45717	45717	0 / 0	chr20,46012004,46012088,5.93,3096,gb,dataset-676	chr20,46013739,46014388,48.1,4831,gb,dataset-676
1	BATF	blood	45690	0 / 0	45690	chr20,46008663,46008848,4.60,-245,pr,dataset-206	chr20,46008321,46008444,5.86,-587,pr,dataset-206
1	BCL11A	blood	45719	45658	45690	chr20,46008227,46008407,6.50,-681,pr,dataset-209	chr20,46005287,46005452,7.18,-362,pr,dataset-209
1	BRD4	blood	45658	45658	0 / 0	chr20,46013930,46014526,7.17,5022,gb,dataset-269	chr20,46013930,46014526,7.17,5022,gb,dataset-269
2	CBFB	blood	45811	45749	45689	chr20,46010480,46010852,3.40,1572,gb,dataset-333	chr20,46013961,46014506,13.3,5053,gb,dataset-331
2	CEBPB	blood	45841	45717	45749	chr20,46008581,46008952,16.8,-327,pr,dataset-5019	chr20,46004899,46005602,75.8,-400,pr,dataset-5019
1	CREBBP	blood	45690	45658	45658	chr20,46004742,46005723,8.94,-416,pr,dataset-490	chr20,46004742,46005723,8.94,-416,pr,dataset-490
70	CTCF	blood	155/ 2	148 / 2	7 / 0	chr20,46009912,46010147,4.81,1004,gb,dataset-662	chr20,46013646,46014527,160.,4738,gb,dataset-4273
1	EBF1	blood	45782	45690	45719	chr20,46008579,46009155,9.96,-329,pr,dataset-835	chr20,46013784,46014190,14.6,4876,gb,dataset-835
1	EGR1	blood	45719	45658	45690	chr20,46008289,46008381,4.05,-619,pr,dataset-840	chr20,46011893,46012058,5.69,2985,gb,dataset-840
2	ELF1	blood	45779	45749	1 / 0	chr20,46011902,46012058,6.01,2994,gb,dataset-855	chr20,46014102,46014472,14.1,5194,gb,dataset-863
5	EP300	blood	45733	4 / 0	45701	chr20,46008598,46008803,4.76,-310,pr,dataset-924	chr20,46005213,46005538,61.6,-369,pr,dataset-4504
4	ERG	blood	45963	45809	45778	chr20,46010487,46010813,4.33,1579,gb,dataset-991	chr20,46005164,46005563,241.,-374,pr,dataset-4500
3	FLI1	blood	45903	0 / 0	45903	chr20,46008584,46008879,7.76,-324,pr,dataset-1231	chr20,46005095,46005560,165.,-381,pr,dataset-4499
4	GABPA	blood	45809	2 / 0	45748	chr20,46005321,46005437,7.26,-358,pr,dataset-1433	chr20,46005202,46005561,7.57,-370,pr,dataset-1435
2	GATA3	blood	45779	1 / 0	45749	chr20,46005288,46005421,5.79,-362,pr,dataset-1483	chr20,46005076,46005540,48.7,-383,pr,dataset-4489
2	HDAC1	blood	45749	0 / 0	45749	chr20,46005241,46005569,52.0,-366,pr,dataset-4505	chr20,46005241,46005569,52.0,-366,pr,dataset-4505
1	HDAC2	blood	45719	45658	45690	chr20,46005004,46005562,66.3,-390,pr,dataset-4506	chr20,46005004,46005562,66.3,-390,pr,dataset-4506
2	IRF1	blood	45779	1 / 0	45749	chr20,46008252,46008450,4.40,-656,pr,dataset-1768	chr20,46005236,46005543,10.3,-367,pr,dataset-1767
2	KLF1	blood	45717	1 / 0	45689	chr20,46005191,46005544,16.5,-371,pr,dataset-1882	chr20,46005191,46005544,16.5,-371,pr,dataset-1882
2	LMO2	blood	45749	0 / 0	45749	chr20,46005252,46005513,13.2,-365,pr,dataset-1937	chr20,46005227,46005529,14.7,-368,pr,dataset-1936
1	MAFK	blood	45719	45690	45658	chr20,46008743,46008950,4.54,-165,pr,dataset-1956	chr20,46014200,46014402,5.23,5292,gb,dataset-1956
2	MAX	blood	45717	1 / 0	45689	chr20,46013880,46014450,5.07,4972,gb,dataset-1979	chr20,45998857,45999134,7.73,-100,pr,dataset-1979
1	MAZ	blood	45690	45658	45658	chr20,46008614,46008873,2.93,-294,pr,dataset-4615	chr20,46013796,46014250,13.6,4888,gb,dataset-4615
5	MYB	blood	45702	1 / 0	45701	chr20,46005270,46005485,8.84,-363,pr,dataset-2076	chr20,46005240,46005531,9.80,-366,pr,dataset-2075
1	MYH11	blood	45658	45658	0 / 0	chr20,46014106,46014463,15.4,5198,gb,dataset-2171	chr20,46014106,46014463,15.4,5198,gb,dataset-2171
1	NFE2	blood	45658	0 / 0	45658	chr20,46008649,46008867,7.52,-259,pr,dataset-2226	chr20,46008649,46008867,7.52,-259,pr,dataset-2226
3	PAX5	blood	45995	45748	45871	chr20,46008626,46008839,5.68,-282,pr,dataset-2398	chr20,46014160,46014498,12.4,5252,gb,dataset-2401
1	PBX3	blood	45719	45690	45658	chr20,46004357,46004485,7.34,-455,pr,dataset-2413	chr20,46014148,46014306,10.5,5240,gb,dataset-2413
1	PML	blood	45658	0 / 0	45658	chr20,46008588,46008890,7.87,-320,pr,dataset-2467	chr20,46008588,46008890,7.87,-320,pr,dataset-2467
1	POLR2A	blood	45690	0 / 0	45690	chr20,46005219,46005520,21.0,-368,pr,dataset-2540	chr20,46005219,46005520,21.0,-368,pr,dataset-2540
1	POU2F1	blood	45658	45658	0 / 0	chr20,46013951,46014147,7.13,5043,gb,dataset-2549	chr20,46013951,46014147,7.13,5043,gb,dataset-2549
2	RAD21	blood	45749	45749	0 / 0	chr20,46013802,46013967,7.87,4894,gb,dataset-2598	chr20,46014211,46014423,15.7,5303,gb,dataset-2603
2	RARA	blood	45749	0 / 0	45749	chr20,46008602,46008839,7.03,-306,pr,dataset-2637	chr20,45998848,45999100,8.70,-100,pr,dataset-2640
17	RELA	blood	45681	0 / 0	45681	chr20,46008613,46008737,5.31,-295,pr,dataset-2710	chr20,46008160,46008545,35.2,-748,pr,dataset-2710
4	REST	blood	45778	2 / 0	3 / 0	chr20,46010577,46010785,7.55,1669,gb,dataset-2780	chr20,46013790,46014539,11.8,4882,gb,dataset-2780
7	RUNX1	blood	45704	1 / 0	45703	chr20,46008594,46008759,4.52,-314,pr,dataset-2830	chr20,46005212,46005537,28.6,-369,pr,dataset-2849
1	RUNX1T1	blood	45719	45658	45690	chr20,46005014,46005619,21.8,-389,pr,dataset-2862	chr20,46005014,46005619,21.8,-389,pr,dataset-2862
1	RUNX3	blood	45751	0 / 0	45751	chr20,46008559,46008832,4.95,-349,pr,dataset-2864	chr20,46004840,46005536,15.7,-406,pr,dataset-2864
1	RXRG	blood	45690	0 / 0	45690	chr20,46008297,46008414,4.75,-611,pr,dataset-2880	chr20,46005275,46005491,6.56,-363,pr,dataset-2880
1	SMC3	blood	45690	45690	0 / 0	chr20,46013869,46014022,6.67,4961,gb,dataset-3006	chr20,46014222,46014400,9.04,5314,gb,dataset-3006
1	SP1	blood	45719	45658	45690	chr20,46008229,46008444,4.32,-679,pr,dataset-3057	chr20,46005192,46005462,14.0,-371,pr,dataset-3057
9	SPI1	blood	11749	5 / 0	45743	chr20,46008269,46008422,6.32,-639,pr,dataset-3083	chr20,46005212,46005520,57.7,-369,pr,dataset-3086
1	SPIB	blood	45690	0 / 0	45690	chr20,46005221,46005499,12.1,-368,pr,dataset-3327	chr20,46005221,46005499,12.1,-368,pr,dataset-3327
17	STAG1	blood	45675	45675	0 / 0	chr20,46011883,46012151,4.31,2975,gb,dataset-3372	chr20,46013744,46014554,65.9,4836,gb,dataset-3375
3	STAT1	blood	45894	45840	45826	chr20,46008734,46008872,3.12,-174,pr,dataset-3391	chr20,46008210,46008480,5.80,-698,pr,dataset-3392
2	TCF12	blood	45779	1 / 0	45749	chr20,46005259,46005624,6.29,-364,pr,dataset-3533	chr20,46014114,46014463,20.6,5206,gb,dataset-3533
2	TCF3	blood	45997	45873	45749	chr20,46008622,46009040,4.17,-286,pr,dataset-3544	chr20,46004668,46005622,24.5,-424,pr,dataset-3544
1	TFAP4	blood	45719	45658	45690	chr20,46005245,46005546,5.08,-366,pr,dataset-3604	chr20,45998454,45999222,6.47,-104,pr,dataset-3604
2	YY1	blood	45749	45749	0 / 0	chr20,46011956,46012083,4.97,3048,gb,dataset-3764	chr20,46014215,46014443,7.92,5307,gb,dataset-3764
1	BRD4	blood,bone,marrow	45690	45658	45658	chr20,46005299,46005443,4.74,-360,pr,dataset-280	chr20,46014198,46014445,8.00,5290,gb,dataset-280
1	ETS1	blood,bone,marrow	45751	45658	45719	chr20,46005194,46005575,16.4,-371,pr,dataset-1158	chr20,46005194,46005575,16.4,-371,pr,dataset-1158
1	MED1	blood,bone,marrow	45719	45658	45690	chr20,46005334,46005512,3.56,-357,pr,dataset-2011	chr20,46014123,46014452,7.76,5215,gb,dataset-2011
1	NOTCH1	blood,bone,marrow	45690	45658	45658	chr20,46005202,46005522,5.47,-370,pr,dataset-2285	chr20,46005202,46005522,5.47,-370,pr,dataset-2285
1	RUNX1	blood,bone,marrow	45719	45658	45690	chr20,46005184,46005489,22.8,-372,pr,dataset-2832	chr20,46005184,46005489,22.8,-372,pr,dataset-2832
1	ESR1	bone	45658	45658	0 / 0	chr20,46013979,46014290,19.2,5071,gb,dataset-4080	chr20,46013979,46014290,19.2,5071,gb,dataset-4080
14	CTCF	bone marrow	12816	12816	0 / 0	chr20,46011560,46012626,52.5,2652,gb,dataset-4326	chr20,46011873,46012200,100.,2965,gb,dataset-4322
1	CTCFL	bone marrow	45690	45690	0 / 0	chr20,46013809,46014033,19.3,4901,gb,dataset-777	chr20,46013809,46014033,19.3,4901,gb,dataset-777
1	E2F4	bone marrow	45719	45719	0 / 0	chr20,46010467,46010594,5.49,1559,gb,dataset-810	chr20,46014214,46014379,8.84,5306,gb,dataset-810
1	EGR1	bone marrow	45719	45719	0 / 0	chr20,46011832,46012117,24.9,2924,gb,dataset-841	chr20,46011832,46012117,24.9,2924,gb,dataset-841
1	ELF1	bone marrow	45658	45658	0 / 0	chr20,46011854,46012061,7.77,2946,gb,dataset-856	chr20,46011854,46012061,7.77,2946,gb,dataset-856
1	EP300	bone marrow	45719	0 / 0	45719	chr20,46008589,46008764,7.05,-319,pr,dataset-967	chr20,45998840,45999074,11.3,-100,pr,dataset-967
2	FOS	bone marrow	45717	0 / 0	45717	chr20,46008733,46008873,6.65,-175,pr,dataset-1256	chr20,46008720,46008895,8.12,-188,pr,dataset-1257
1	FOSL1	bone marrow	45658	0 / 0	45658	chr20,46008738,46008886,7.14,-170,pr,dataset-1262	chr20,46008738,46008886,7.14,-170,pr,dataset-1262
1	GATA1	bone marrow	45690	45690	0 / 0	chr20,46013669,46013835,6.92,4761,gb,dataset-1454	chr20,46013943,46014207,7.36,5035,gb,dataset-1454
1	IRF1	bone marrow	45658	45658	0 / 0	chr20,46011746,46012062,8.37,2838,gb,dataset-1762	chr20,46011746,46012062,8.37,2838,gb,dataset-1762
2	JUND	bone marrow	45689	1 / 0	1 / 0	chr20,46008746,46008882,7.65,-162,pr,dataset-1823	chr20,46008746,46008882,7.65,-162,pr,dataset-1823
2	MAX	bone marrow	45811	45811	0 / 0	chr20,46011901,46012060,3.59,2993,gb,dataset-1961	chr20,46011903,46012106,9.39,2995,gb,dataset-1968
1	MAZ	bone marrow	45719	45719	0 / 0	chr20,46011706,46012100,6.00,2798,gb,dataset-1990	chr20,46011706,46012100,6.00,2798,gb,dataset-1990
1	MEIS1	bone marrow	45690	0 / 0	45690	chr20,46008618,46008763,5.09,-290,pr,dataset-2038	chr20,45998859,45999031,10.1,-100,pr,dataset-2038
1	MYC	bone marrow	45658	45658	0 / 0	chr20,46013735,46013995,4.44,4827,gb,dataset-2139	chr20,46013735,46013995,4.44,4827,gb,dataset-2139
1	NFYA	bone marrow	45658	45658	0 / 0	chr20,46011731,46012055,13.0,2823,gb,dataset-2261	chr20,46011731,46012055,13.0,2823,gb,dataset-2261
1	NFYB	bone marrow	45658	45658	0 / 0	chr20,46011661,46012018,18.5,2753,gb,dataset-2262	chr20,46011661,46012018,18.5,2753,gb,dataset-2262
1	NR2F2	bone marrow	45658	45658	0 / 0	chr20,46011889,46012068,2.74,2981,gb,dataset-2307	chr20,46011889,46012068,2.74,2981,gb,dataset-2307
1	PBX1	bone marrow	45751	0 / 0	45751	chr20,46008531,46008862,16.7,-377,pr,dataset-2411	chr20,45998777,45999090,43.4,-101,pr,dataset-2411
1	RAD21	bone marrow	45719	45719	0 / 0	chr20,46011940,46012075,6.20,3032,gb,dataset-2599	chr20,46014212,46014437,20.2,5304,gb,dataset-2599
1	RBBP5	bone marrow	45658	45658	0 / 0	chr20,46014242,46014397,4.73,5334,gb,dataset-2660	chr20,46014242,46014397,4.73,5334,gb,dataset-2660
1	RUNX1	bone marrow	45814	45690	45751	chr20,46008233,46009065,71.1,-675,pr,dataset-2852	chr20,46008233,46009065,71.1,-675,pr,dataset-2852
1	SMC3	bone marrow	45690	45690	0 / 0	chr20,46011941,46012149,4.70,3033,gb,dataset-3008	chr20,46013803,46014511,11.4,4895,gb,dataset-3008
1	SPI1	bone marrow	45658	0 / 0	45658	chr20,46005317,46005429,4.33,-359,pr,dataset-3082	chr20,46005317,46005429,4.33,-359,pr,dataset-3082
1	SUZ12	bone marrow	45719	45719	0 / 0	chr20,46009660,46011466,9.40,752,gb,dataset-3461	chr20,46009660,46011466,9.40,752,gb,dataset-3461
1	TCF3	bone marrow	45719	0 / 0	45719	chr20,46008588,46008755,4.80,-320,pr,dataset-3545	chr20,45998865,45999104,9.85,-100,pr,dataset-3545
1	UBTF	bone marrow	45690	45690	0 / 0	chr20,46011962,46012063,4.95,3054,gb,dataset-3701	chr20,46014222,46014459,6.03,5314,gb,dataset-3701
1	YY1	bone marrow	45690	45690	0 / 0	chr20,46013824,46013942,4.10,4916,gb,dataset-3760	chr20,46014225,46014361,9.47,5317,gb,dataset-3760
1	ZBTB7A	bone marrow	45751	45751	0 / 0	chr20,46011966,46012084,5.19,3058,gb,dataset-3796	chr20,46013823,46014030,11.5,4915,gb,dataset-3796
1	ZNF143	bone marrow	45719	45719	0 / 0	chr20,46011912,46012137,10.3,3004,gb,dataset-3814	chr20,46014239,46014392,10.7,5331,gb,dataset-3814
2	ZNF263	bone marrow	45717	45717	0 / 0	chr20,46010507,46010928,4.52,1599,gb,dataset-3832	chr20,46013902,46014426,9.41,4994,gb,dataset-3832
1	BRD4	brain	45658	0 / 0	45658	chr20,46008155,46008485,6.72,-753,pr,dataset-271	chr20,46008155,46008485,6.72,-753,pr,dataset-271
9	CTCF	brain	45709	45707	2 / 0	chr20,46008223,46008342,6.11,-685,pr,dataset-690	chr20,46013566,46014486,90.7,4658,gb,dataset-4662
1	MAX	brain	45751	45658	45719	chr20,46008705,46008901,5.56,-203,pr,dataset-1978	chr20,46008162,46008489,8.75,-746,pr,dataset-1978
1	MED1	brain	45690	0 / 0	45690	chr20,46008685,46008884,5.67,-223,pr,dataset-2006	chr20,46008200,46008465,7.08,-708,pr,dataset-2006
1	POLR2A	brain	45658	0 / 0	45658	chr20,46000680,46000866,4.72,-822,pr,dataset-2534	chr20,46000680,46000866,4.72,-822,pr,dataset-2534
2	RAD21	brain	45749	45749	0 / 0	chr20,46013822,46014001,12.3,4914,gb,dataset-2602	chr20,46014177,46014449,37.6,5269,gb,dataset-2602
3	REST	brain	45717	2 / 0	1 / 0	chr20,46008287,46008396,4.41,-621,pr,dataset-2762	chr20,46014256,46014370,4.71,5348,gb,dataset-2757
1	SMC3	brain	45690	45690	0 / 0	chr20,46013844,46014011,6.97,4936,gb,dataset-3010	chr20,46014222,46014389,9.29,5314,gb,dataset-3010
3	SPI1	brain	45810	45778	1 / 0	chr20,46013720,46013936,4.25,4812,gb,dataset-3150	chr20,46000404,46000913,5.73,-850,pr,dataset-3190
1	TCF12	brain	45658	0 / 0	45658	chr20,46008304,46008438,3.01,-604,pr,dataset-3529	chr20,46008304,46008438,3.01,-604,pr,dataset-3529
1	ARNT	breast	45658	45658	0 / 0	chr20,46013874,46014495,9.63,4966,gb,dataset-155	chr20,46013874,46014495,9.63,4966,gb,dataset-155
2	BRD4	breast	45749	45749	0 / 0	chr20,46010375,46010737,5.41,1467,gb,dataset-5001	chr20,46013719,46014567,26.9,4811,gb,dataset-5001
31	CTCF	breast	26330	26330	0 / 0	chr20,46011637,46012315,81.4,2729,gb,dataset-4004	chr20,46013462,46014548,275.,4554,gb,dataset-4004
2	E2F1	breast	45689	45689	0 / 0	chr20,46014047,46014700,6.19,5139,gb,dataset-1573	chr20,46014047,46014700,6.19,5139,gb,dataset-1573
1	EGR1	breast	45690	45690	0 / 0	chr20,46011923,46012077,5.76,3015,gb,dataset-845	chr20,46015089,46015279,6.35,6181,gb,dataset-845
3	EP300	breast	45748	45717	1 / 0	chr20,46004833,46005040,4.45,-407,pr,dataset-948	chr20,46013870,46014494,5.30,4962,gb,dataset-945
45	ESR1	breast	110/ 2	35096	14 / 0	chr20,46008873,46009152,3.59,-35,pr,dataset-5287	chr20,46013405,46014767,372.,4497,gb,dataset-4001
1	FOS	breast	45658	0 / 0	45658	chr20,46008257,46008417,5.86,-651,pr,dataset-1250	chr20,46008257,46008417,5.86,-651,pr,dataset-1250
1	FOSL1	breast	45658	0 / 0	45658	chr20,46008741,46008884,4.37,-167,pr,dataset-5161	chr20,46008741,46008884,4.37,-167,pr,dataset-5161
12	FOXA1	breast	45715	45677	7 / 0	chr20,46004894,46005034,6.76,-401,pr,dataset-1305	chr20,46015061,46015358,35.7,6153,gb,dataset-4401
1	GATA3	breast	45658	0 / 0	45658	chr20,45999211,45999391,6.81,-969,pr,dataset-5265	chr20,45999211,45999391,6.81,-969,pr,dataset-5265
8	KDM5B	breast	45670	45670	0 / 0	chr20,46010511,46010648,4.89,1603,gb,dataset-1874	chr20,46013927,46014466,29.9,5019,gb,dataset-1874
3	MED1	breast	45717	45717	0 / 0	chr20,46013875,46014458,4.38,4967,gb,dataset-2016	chr20,46013942,46014458,6.25,5034,gb,dataset-2014
2	NR2F2	breast	45935	45841	45717	chr20,46008731,46008934,6.65,-177,pr,dataset-2308	chr20,46008623,46009023,14.3,-285,pr,dataset-2311
1	POLR2A	breast	45658	45658	0 / 0	chr20,46013902,46014256,7.53,4994,gb,dataset-2542	chr20,46013902,46014256,7.53,4994,gb,dataset-2542
5	RAD21	breast	45870	45870	0 / 0	chr20,46013788,46014037,6.71,4880,gb,dataset-2610	chr20,46014170,46014464,39.0,5262,gb,dataset-2615
1	SIN3A	breast	45658	0 / 0	45658	chr20,46004851,46005058,4.42,-405,pr,dataset-2912	chr20,46004851,46005058,4.42,-405,pr,dataset-2912
9	SPI1	breast	12479	45670	45709	chr20,46008273,46008379,4.12,-635,pr,dataset-3128	chr20,46013717,46014566,11.4,4809,gb,dataset-3291
4	STAG1	breast	45902	45902	0 / 0	chr20,46011972,46012074,3.69,3064,gb,dataset-3358	chr20,46014145,46014459,52.2,5237,gb,dataset-3355
1	TFAP2A	breast	45658	0 / 0	45658	chr20,46004788,46005060,17.2,-412,pr,dataset-3591	chr20,46004788,46005060,17.2,-412,pr,dataset-3591
8	TFAP2C	breast	45706	45931	45870	chr20,46010400,46010828,11.8,1492,gb,dataset-3599	chr20,46004749,46005052,49.4,-415,pr,dataset-3595
4	ESR1	Breast Cancer patient-derived xenograft	45994	45994	0 / 0	chr20,46011872,46012171,14.2,2964,gb,dataset-4067	chr20,46013507,46014450,219.,4599,gb,dataset-4063
4	CTCF	cell:LUHMES	45932	45932	0 / 0	chr20,46011883,46012156,21.6,2975,gb,dataset-4022	chr20,46013727,46014544,133.,4819,gb,dataset-4022
1	CTCF	cell:rhabdomyoblast	45751	45751	0 / 0	chr20,46011861,46012248,114.,2953,gb,dataset-4810	chr20,46013464,46014779,119.,4556,gb,dataset-4810
2	CTCF	cerebellar	45749	45749	0 / 0	chr20,46011912,46012161,8.52,3004,gb,dataset-582	chr20,46013561,46014726,49.6,4653,gb,dataset-582
5	CTCF	cervix	45993	45993	0 / 0	chr20,46011778,46012270,21.7,2870,gb,dataset-565	chr20,46013622,46014451,45.3,4714,gb,dataset-696
4	EP300	cervix	45748	3 / 0	1 / 0	chr20,46008239,46008434,2.13,-669,pr,dataset-4184	chr20,46011758,46012103,14.1,2850,gb,dataset-4185
1	MAZ	cervix	45690	45690	0 / 0	chr20,46013864,46013997,6.60,4956,gb,dataset-1988	chr20,46013864,46013997,6.60,4956,gb,dataset-1988
1	RAD21	cervix	45658	45658	0 / 0	chr20,46013825,46014519,31.1,4917,gb,dataset-2604	chr20,46013825,46014519,31.1,4917,gb,dataset-2604
1	RELA	cervix	45658	0 / 0	45658	chr20,46008205,46008432,6.82,-703,pr,dataset-2723	chr20,46008205,46008432,6.82,-703,pr,dataset-2723
1	REST	cervix	45658	45658	0 / 0	chr20,46014278,46014425,5.95,5370,gb,dataset-2758	chr20,46014278,46014425,5.95,5370,gb,dataset-2758
1	SMARCB1	cervix	45658	45658	0 / 0	chr20,46013831,46014528,7.91,4923,gb,dataset-2993	chr20,46013831,46014528,7.91,4923,gb,dataset-2993
1	SMC3	cervix	45690	45690	0 / 0	chr20,46013854,46014040,13.0,4946,gb,dataset-3007	chr20,46014129,46014551,23.3,5221,gb,dataset-3007
1	TFAP2C	cervix	45658	0 / 0	45658	chr20,46004832,46005055,5.83,-407,pr,dataset-3592	chr20,46004832,46005055,5.83,-407,pr,dataset-3592
1	ZNF143	cervix	45658	45658	0 / 0	chr20,46014253,46014469,4.76,5345,gb,dataset-3813	chr20,46014253,46014469,4.76,5345,gb,dataset-3813
12	CTCF	colon	45715	45715	0 / 0	chr20,46011721,46012257,9.13,2813,gb,dataset-723	chr20,46013181,46014704,59.6,4273,gb,dataset-628
1	EGR1	colon	45658	45658	0 / 0	chr20,46011900,46012086,6.01,2992,gb,dataset-843	chr20,46011900,46012086,6.01,2992,gb,dataset-843
6	RAD21	colon	45870	45870	0 / 0	chr20,46013699,46014211,10.5,4791,gb,dataset-2623	chr20,46014215,46014426,17.7,5307,gb,dataset-2619
1	SMC1A	colon	45658	45658	0 / 0	chr20,46013777,46014479,13.7,4869,gb,dataset-3004	chr20,46013777,46014479,13.7,4869,gb,dataset-3004
3	SMC3	colon	45717	45717	0 / 0	chr20,46013612,46014157,10.8,4704,gb,dataset-3013	chr20,46013749,46014512,18.1,4841,gb,dataset-3012
1	SP1	colon	45658	45658	0 / 0	chr20,46013938,46014460,4.78,5030,gb,dataset-3066	chr20,46013938,46014460,4.78,5030,gb,dataset-3066
1	CTCF	colorectum	45690	45690	0 / 0	chr20,46013697,46014498,17.8,4789,gb,dataset-5108	chr20,46013697,46014498,40.1,4789,gb,dataset-5108
1	JUND	coronary artery	45658	0 / 0	45658	chr20,45998704,45998972,8.14,-102,pr,dataset-1843	chr20,45998704,45998972,8.14,-102,pr,dataset-1843
1	FOXA2	Definitive Endoderm	45690	45690	0 / 0	chr20,46013457,46013612,6.28,4549,gb,dataset-5058	chr20,46013457,46013612,6.28,4549,gb,dataset-5058
1	CTCF	ectoderm	45719	45719	0 / 0	chr20,46011960,46012118,9.89,3052,gb,dataset-616	chr20,46014119,46014412,29.6,5211,gb,dataset-616
1	BACH1	embryo	45719	45690	45658	chr20,46008662,46008934,15.4,-246,pr,dataset-197	chr20,46008662,46008934,15.4,-246,pr,dataset-197
3	BCOR	embryo	45903	45871	1 / 0	chr20,46005293,46005477,3.72,-361,pr,dataset-3990	chr20,46013235,46014611,52.8,4327,gb,dataset-3990
1	CTBP2	embryo	45690	45658	45658	chr20,46008468,46008748,4.49,-440,pr,dataset-500	chr20,46008468,46008748,4.49,-440,pr,dataset-500
14	CTCF	embryo	13181	13181	0 / 0	chr20,46011864,46012254,26.9,2956,gb,dataset-509	chr20,46014093,46014470,46.4,5185,gb,dataset-727
1	E2F6	embryo	45658	45658	0 / 0	chr20,46013838,46014468,11.4,4930,gb,dataset-823	chr20,46013838,46014468,11.4,4930,gb,dataset-823
1	EP300	embryo	45690	45690	0 / 0	chr20,46011957,46012196,10.7,3049,gb,dataset-903	chr20,46011957,46012196,10.7,3049,gb,dataset-903
3	FOXA2	embryo	45933	45871	2 / 0	chr20,46008737,46009081,4.07,-171,pr,dataset-1360	chr20,46013299,46014504,5.68,4391,gb,dataset-1357
1	FOXP1	embryo	45658	45658	0 / 0	chr20,46014197,46014428,7.18,5289,gb,dataset-1400	chr20,46014197,46014428,7.18,5289,gb,dataset-1400
1	HDAC2	embryo	45658	45658	0 / 0	chr20,46013865,46014033,5.32,4957,gb,dataset-1593	chr20,46013865,46014033,5.32,4957,gb,dataset-1593
1	KDM4A	embryo	45690	45690	0 / 0	chr20,46013520,46014250,12.7,4612,gb,dataset-1861	chr20,46013520,46014250,12.7,4612,gb,dataset-1861
1	MAFK	embryo	45690	45658	45658	chr20,46008614,46008945,17.3,-294,pr,dataset-1952	chr20,46008614,46008945,17.3,-294,pr,dataset-1952
1	MAX	embryo	45719	45690	45658	chr20,46011895,46012196,3.06,2987,gb,dataset-1970	chr20,46013760,46014519,14.4,4852,gb,dataset-1970
1	OTX2	embryo	45690	45658	45658	chr20,46013641,46013910,4.51,4733,gb,dataset-2377	chr20,46000434,46000778,6.83,-847,pr,dataset-2377
2	POLR2A	embryo	45749	45717	1 / 0	chr20,46011615,46011828,8.55,2707,gb,dataset-2508	chr20,46011615,46011828,8.55,2707,gb,dataset-2508
1	POU5F1	embryo	45719	45690	45658	chr20,46008745,46008982,4.88,-163,pr,dataset-2561	chr20,46013901,46014456,5.85,4993,gb,dataset-2561
2	RAD21	embryo	45811	45811	0 / 0	chr20,46011918,46012131,7.11,3010,gb,dataset-2606	chr20,46014161,46014463,27.4,5253,gb,dataset-2606
2	REST	embryo	45749	45717	1 / 0	chr20,46009935,46010070,8.40,1027,gb,dataset-2753	chr20,46000266,46000523,11.0,-864,pr,dataset-2769
2	SAP30	embryo	45689	45689	0 / 0	chr20,46011794,46011963,6.36,2886,gb,dataset-2889	chr20,46011794,46011963,6.41,2886,gb,dataset-2887
1	SIN3A	embryo	45719	45690	45658	chr20,46008556,46008721,4.92,-352,pr,dataset-2909	chr20,46011862,46012130,7.60,2954,gb,dataset-2909
1	SP1	embryo	45719	45690	45658	chr20,46008194,46008406,5.65,-714,pr,dataset-3058	chr20,46011664,46012133,11.1,2756,gb,dataset-3058
1	SP4	embryo	45719	45719	0 / 0	chr20,46011776,46012082,4.57,2868,gb,dataset-3078	chr20,46011776,46012082,4.57,2868,gb,dataset-3078
11	SPI1	embryo	13210	45677	45673	chr20,46008585,46008682,4.16,-323,pr,dataset-3181	chr20,46011650,46012134,10.6,2742,gb,dataset-3142
7	SRF	embryo	45706	45706	0 / 0	chr20,46011860,46012156,5.27,2952,gb,dataset-3347	chr20,46014106,46014472,20.0,5198,gb,dataset-3348
1	TAF1	embryo	45719	45719	0 / 0	chr20,46011546,46011838,22.3,2638,gb,dataset-3468	chr20,46011546,46011838,22.3,2638,gb,dataset-3468
1	TCF12	embryo	45719	45690	45658	chr20,46011956,46012110,4.51,3048,gb,dataset-3526	chr20,46014213,46014497,10.6,5305,gb,dataset-3526
1	TEAD4	embryo	45782	45719	45690	chr20,46008247,46008385,5.93,-661,pr,dataset-3573	chr20,46008247,46008385,5.93,-661,pr,dataset-3573
1	USF1	embryo	45690	45690	0 / 0	chr20,46011809,46012018,3.52,2901,gb,dataset-3707	chr20,46014163,46014317,3.93,5255,gb,dataset-3707
1	ZNF143	embryo	45719	45719	0 / 0	chr20,46011933,46012154,13.7,3025,gb,dataset-3815	chr20,46011933,46012154,13.7,3025,gb,dataset-3815
1	CTCF	Embryonic Kidney	45690	45690	0 / 0	chr20,46011916,46012094,3.43,3008,gb,dataset-4276	chr20,46013776,46014012,7.54,4868,gb,dataset-4276
1	FOXA2	endoderm	45690	45690	0 / 0	chr20,46013446,46013637,5.54,4538,gb,dataset-1347	chr20,46013446,46013637,5.54,4538,gb,dataset-1347
1	ESR1	endometrium	45719	0 / 0	45719	chr20,46005296,46005501,14.1,-361,pr,dataset-5137	chr20,46005296,46005501,14.1,-361,pr,dataset-5137
7	CTCF	epithelium	45702	45702	0 / 0	chr20,46011849,46012204,20.5,2941,gb,dataset-703	chr20,46013563,46014513,52.5,4655,gb,dataset-703
3	CTCF	fibroblast	45810	45810	0 / 0	chr20,46011821,46012162,11.9,2913,gb,dataset-728	chr20,46013670,46014663,53.1,4762,gb,dataset-731
1	GTF2I	foreskin	45751	45751	0 / 0	chr20,46010653,46010875,4.82,1745,gb,dataset-1557	chr20,46012098,46012625,8.17,3190,gb,dataset-1557
1	RCOR1	foreskin	45719	45658	45690	chr20,46005669,46005865,4.55,-323,pr,dataset-2690	chr20,45999935,46000235,8.81,-897,pr,dataset-2690
2	SPI1	foreskin	45904	45749	45779	chr20,46008265,46008385,3.63,-643,pr,dataset-3207	chr20,46004710,46005187,12.3,-419,pr,dataset-3207
2	CTCF	gingival	45749	45749	0 / 0	chr20,46011917,46012186,7.98,3009,gb,dataset-552	chr20,46013607,46014644,50.7,4699,gb,dataset-552
3	CTCF	heart	45810	45810	0 / 0	chr20,46011799,46012264,13.8,2891,gb,dataset-583	chr20,46013494,46014629,77.7,4586,gb,dataset-583
4	SPI1	heart	45809	45748	2 / 0	chr20,46005329,46005613,4.54,-357,pr,dataset-3184	chr20,46013997,46014480,8.56,5089,gb,dataset-3251
2	ERG	human aortic endothelial cell	45689	45689	0 / 0	chr20,46013875,46014075,8.88,4967,gb,dataset-5041	chr20,46013875,46014075,8.88,4967,gb,dataset-5041
1	BRD4	Human normal breast epithelial cells	45658	45658	0 / 0	chr20,46013933,46014394,2.62,5025,gb,dataset-4440	chr20,46013933,46014394,2.62,5025,gb,dataset-4440
2	CTCF	intestinal	45689	45689	0 / 0	chr20,46013646,46014402,14.3,4738,gb,dataset-522	chr20,46013704,46014402,15.5,4796,gb,dataset-679
8	SPI1	intestine	45706	45704	2 / 0	chr20,46010724,46010965,5.61,1816,gb,dataset-3236	chr20,46014087,46014508,13.8,5179,gb,dataset-3256
6	CTCF	keratinocyte	45993	45993	0 / 0	chr20,46011837,46012184,17.8,2929,gb,dataset-710	chr20,46013384,46014579,74.0,4476,gb,dataset-710
1	WDR5	keratinocyte	45782	45782	0 / 0	chr20,46009946,46010184,2.66,1038,gb,dataset-3735	chr20,46012064,46012329,3.20,3156,gb,dataset-3735
1	BRD2	kidney	45719	45719	0 / 0	chr20,46013664,46013864,4.01,4756,gb,dataset-253	chr20,46014372,46014613,6.64,5464,gb,dataset-253
3	CTCF	kidney	45810	45810	0 / 0	chr20,46011887,46012227,24.0,2979,gb,dataset-695	chr20,46013460,46014484,41.9,4552,gb,dataset-695
1	JMJD6	kidney	45658	45658	0 / 0	chr20,46014206,46014372,10.2,5298,gb,dataset-1800	chr20,46014206,46014372,10.2,5298,gb,dataset-1800
1	MYC	kidney	45658	45658	0 / 0	chr20,46013916,46014471,5.64,5008,gb,dataset-2107	chr20,46013916,46014471,5.64,5008,gb,dataset-2107
1	RNF2	kidney	45658	45658	0 / 0	chr20,46013677,46014459,5.36,4769,gb,dataset-2822	chr20,46013677,46014459,5.36,4769,gb,dataset-2822
8	SPI1	kidney	45671	45992	2 / 0	chr20,46010469,46010744,2.45,1561,gb,dataset-3134	chr20,46014110,46014361,9.55,5202,gb,dataset-3298
1	SUMO2	kidney	45658	45658	0 / 0	chr20,46013733,46014543,8.89,4825,gb,dataset-3446	chr20,46013733,46014543,8.89,4825,gb,dataset-3446
1	TBL1X	kidney	45658	45658	0 / 0	chr20,46014054,46014431,4.19,5146,gb,dataset-3511	chr20,46014054,46014431,4.19,5146,gb,dataset-3511
1	ZNF263	kidney	45690	45690	0 / 0	chr20,46010516,46010822,4.88,1608,gb,dataset-3833	chr20,46013657,46014586,17.9,4749,gb,dataset-3833
5	CREB1	liver	45963	45963	0 / 0	chr20,46013850,46014050,13.3,4942,gb,dataset-4388	chr20,46015141,46015338,13.9,6233,gb,dataset-4390
9	CTCF	liver	45711	45711	0 / 0	chr20,46010001,46010101,4.54,1093,gb,dataset-575	chr20,46013718,46014481,37.2,4810,gb,dataset-519
1	EED	liver	45690	45690	0 / 0	chr20,46010539,46010964,4.55,1631,gb,dataset-837	chr20,46010539,46010964,4.55,1631,gb,dataset-837
1	FOXA1	liver	45658	45658	0 / 0	chr20,46015055,46015354,27.0,6147,gb,dataset-1274	chr20,46015055,46015354,27.0,6147,gb,dataset-1274
2	FOXA2	liver	45811	45811	0 / 0	chr20,46011077,46011313,3.82,2169,gb,dataset-5056	chr20,46013997,46014434,26.1,5089,gb,dataset-5056
1	GABPA	liver	45690	45690	0 / 0	chr20,46014366,46014546,7.44,5458,gb,dataset-4387	chr20,46015066,46015356,29.9,6158,gb,dataset-4387
1	MAFF	liver	45690	45658	45658	chr20,46008753,46008921,7.05,-155,pr,dataset-1945	chr20,46008753,46008921,7.05,-155,pr,dataset-1945
2	MAFK	liver	45717	1 / 0	45689	chr20,46008737,46008925,12.2,-171,pr,dataset-1949	chr20,46008737,46008925,12.2,-171,pr,dataset-1949
1	MAX	liver	45658	45658	0 / 0	chr20,46013948,46014066,4.31,5040,gb,dataset-1964	chr20,46013948,46014066,4.31,5040,gb,dataset-1964
1	MAZ	liver	45719	45719	0 / 0	chr20,46013844,46013988,3.45,4936,gb,dataset-1989	chr20,46015118,46015323,6.71,6210,gb,dataset-1989
1	NFE2	liver	45690	0 / 0	45690	chr20,46008672,46008872,4.29,-236,pr,dataset-2227	chr20,46005238,46005548,8.83,-367,pr,dataset-2227
3	RAD21	liver	45840	45840	0 / 0	chr20,46011954,46012109,5.93,3046,gb,dataset-2601	chr20,46014123,46014449,25.8,5215,gb,dataset-2601
1	RCOR1	liver	45658	45658	0 / 0	chr20,46014210,46014363,4.22,5302,gb,dataset-2683	chr20,46014210,46014363,4.22,5302,gb,dataset-2683
1	REST	liver	45690	45690	0 / 0	chr20,46009952,46010040,4.03,1044,gb,dataset-2755	chr20,46009952,46010040,4.03,1044,gb,dataset-2755
1	SMC3	liver	45658	45658	0 / 0	chr20,46013842,46013989,3.12,4934,gb,dataset-3009	chr20,46013842,46013989,3.12,4934,gb,dataset-3009
1	SP1	liver	45658	45658	0 / 0	chr20,46015082,46015329,6.76,6174,gb,dataset-3059	chr20,46015082,46015329,6.76,6174,gb,dataset-3059
1	STAG1	liver	45658	45658	0 / 0	chr20,46014189,46014475,28.0,5281,gb,dataset-3354	chr20,46014189,46014475,28.0,5281,gb,dataset-3354
1	SUZ12	liver	45658	0 / 0	45658	chr20,46005312,46005459,5.14,-359,pr,dataset-3462	chr20,46005312,46005459,5.14,-359,pr,dataset-3462
1	VDR	liver	45690	0 / 0	45690	chr20,46008281,46008453,5.01,-627,pr,dataset-3731	chr20,46004966,46005234,6.04,-394,pr,dataset-3731
1	YY1	liver	45658	45658	0 / 0	chr20,46014180,46014397,9.69,5272,gb,dataset-3765	chr20,46014180,46014397,9.69,5272,gb,dataset-3765
2	ASCL1	lung	45749	45689	45689	chr20,46004835,46004965,11.8,-407,pr,dataset-4291	chr20,46014302,46014476,28.0,5394,gb,dataset-4291
1	BRD4	lung	45690	45658	45658	chr20,46004778,46005034,6.86,-413,pr,dataset-272	chr20,46013745,46014592,8.36,4837,gb,dataset-272
19	CTCF	lung	13912	13912	0 / 0	chr20,46011669,46012445,38.6,2761,gb,dataset-608	chr20,46013491,46014546,58.8,4583,gb,dataset-670
1	FOXA1	lung	45658	45658	0 / 0	chr20,46015105,46015285,6.40,6197,gb,dataset-1320	chr20,46015105,46015285,6.40,6197,gb,dataset-1320
2	FOXA2	lung	45811	45811	0 / 0	chr20,46013395,46013615,27.6,4487,gb,dataset-5059	chr20,46013395,46013615,27.6,4487,gb,dataset-5059
1	LMNB1	lung	13/ 13	45814	45845	chr20,46008821,46009484,2.72,-87,pr,dataset-1931	chr20,46003806,46004034,4.01,-510,pr,dataset-1931
1	MAFK	lung	45690	45658	45658	chr20,46008715,46008933,11.8,-193,pr,dataset-1953	chr20,46008715,46008933,11.8,-193,pr,dataset-1953
1	MAZ	lung	45690	45658	45658	chr20,46008227,46008424,4.40,-681,pr,dataset-1991	chr20,46013890,46014009,5.21,4982,gb,dataset-1991
1	POLR2A	lung	45658	45658	0 / 0	chr20,46013980,46014140,7.71,5072,gb,dataset-2506	chr20,46013980,46014140,7.71,5072,gb,dataset-2506
3	RAD21	lung	45778	45778	0 / 0	chr20,46013805,46014089,10.6,4897,gb,dataset-2612	chr20,46014164,46014449,13.8,5256,gb,dataset-2607
1	RELA	lung	45814	45719	45719	chr20,46008196,46008558,29.1,-712,pr,dataset-2727	chr20,46008196,46008558,29.1,-712,pr,dataset-2727
1	REST	lung	45658	45658	0 / 0	chr20,46013925,46014479,4.74,5017,gb,dataset-2764	chr20,46013925,46014479,4.74,5017,gb,dataset-2764
2	SMAD3	lung	45873	0 / 0	45873	chr20,46008616,46008884,6.49,-292,pr,dataset-2961	chr20,46004691,46005537,13.3,-421,pr,dataset-2961
1	SP1	lung	45658	45658	0 / 0	chr20,46013985,46014301,3.76,5077,gb,dataset-3061	chr20,46013985,46014301,3.76,5077,gb,dataset-3061
10	SPI1	lung	45710	45672	7 / 0	chr20,46008633,46008939,2.66,-275,pr,dataset-3249	chr20,46014104,46014341,7.36,5196,gb,dataset-3257
2	CTCF	lung/bronchus	45749	45749	0 / 0	chr20,46013849,46014077,12.7,4941,gb,dataset-721	chr20,46014197,46014409,32.8,5289,gb,dataset-720
1	CTCF	lymphocyte	45690	45690	0 / 0	chr20,46013876,46013999,9.03,4968,gb,dataset-749	chr20,46014231,46014354,15.7,5323,gb,dataset-749
1	NOTCH1	lymphocyte	45690	45658	45658	chr20,46005174,46005532,7.27,-373,pr,dataset-2286	chr20,46005174,46005532,7.27,-373,pr,dataset-2286
1	FLI1	mesenchymal	45877	45782	45719	chr20,46008206,46008458,4.82,-702,pr,dataset-1234	chr20,46000206,46000998,14.8,-870,pr,dataset-1234
1	EWSR1	mesenchymal	45690	0 / 0	45690	chr20,46005050,46005471,3.64,-385,pr,dataset-1570	chr20,46000132,46000961,10.6,-877,pr,dataset-1570
3	CTCF	muscle	45871	45871	0 / 0	chr20,46011922,46012189,7.59,3014,gb,dataset-564	chr20,46013741,46014115,27.9,4833,gb,dataset-510
1	MED1	muscle	45658	0 / 0	45658	chr20,46008283,46008559,4.45,-625,pr,dataset-2025	chr20,46008283,46008559,4.45,-625,pr,dataset-2025
25	SPI1	muscle	26330	13881	12420	chr20,46010401,46010966,2.61,1493,gb,dataset-3121	chr20,46000676,46000850,7.03,-823,pr,dataset-3255
1	CTCF	neuroblast	45690	45690	0 / 0	chr20,46011917,46012136,7.55,3009,gb,dataset-4713	chr20,46011917,46012136,7.55,3009,gb,dataset-4713
1	KDM4C	oesophagus	45751	45751	0 / 0	chr20,46010503,46010677,4.70,1595,gb,dataset-1863	chr20,46013967,46014242,8.30,5059,gb,dataset-1863
1	BRD4	other	45658	45658	0 / 0	chr20,46013871,46014376,4.31,4963,gb,dataset-282	chr20,46013871,46014376,4.31,4963,gb,dataset-282
13	CTCF	other	30/ 2	29 / 2	1 / 0	chr20,46011743,46012523,23.1,2835,gb,dataset-606	chr20,46013385,46014971,79.6,4477,gb,dataset-606
1	DDX5	other	45719	0 / 0	45719	chr20,46003860,46004142,2.58,-504,pr,dataset-790	chr20,45999519,45999747,2.96,-938,pr,dataset-790
1	NRIP1	other	45719	45690	45658	chr20,46004847,46005187,4.09,-406,pr,dataset-2369	chr20,46015031,46015343,9.01,6123,gb,dataset-2369
1	PAX5	other	45658	0 / 0	45658	chr20,46007706,46007925,3.25,-120,pr,dataset-2402	chr20,46007706,46007925,3.25,-120,pr,dataset-2402
13	SPI1	other	29738	15036	14671	chr20,46008820,46009134,1.55,-88,pr,dataset-3299	chr20,45998878,45999091,37.0,-100,pr,dataset-3322
6	CTCF	pancreas	45993	45993	0 / 0	chr20,46010014,46010222,4.08,1106,gb,dataset-663	chr20,46013734,46014495,54.3,4826,gb,dataset-626
1	POLR2A	pancreas	45658	45658	0 / 0	chr20,46014140,46014323,2.86,5232,gb,dataset-2530	chr20,46014140,46014323,2.86,5232,gb,dataset-2530
1	REST	pancreas	45690	45690	0 / 0	chr20,46009915,46010017,8.11,1007,gb,dataset-2756	chr20,46009915,46010017,8.11,1007,gb,dataset-2756
1	STAG1	pancreas	45658	45658	0 / 0	chr20,46013701,46014559,42.4,4793,gb,dataset-3378	chr20,46013701,46014559,42.4,4793,gb,dataset-3378
1	IRF1	Pancreatic Ductal	45690	45690	0 / 0	chr20,46013863,46014211,8.27,4955,gb,dataset-4204	chr20,46013863,46014211,8.27,4955,gb,dataset-4204
4	SPI1	penis	45729	45871	45778	chr20,46008284,46008376,2.73,-624,pr,dataset-3201	chr20,46004715,46005224,9.35,-419,pr,dataset-3201
1	CEBPB	peripheral blood	45690	45658	45658	chr20,46005244,46005537,44.7,-366,pr,dataset-5242	chr20,46005244,46005537,44.7,-366,pr,dataset-5242
5	SPI1	placenta	45963	45963	0 / 0	chr20,46010469,46010729,5.86,1561,gb,dataset-3116	chr20,46013747,46014487,8.13,4839,gb,dataset-3138
1	CBFB	pleura	45658	0 / 0	45658	chr20,46005179,46005512,15.9,-372,pr,dataset-334	chr20,46005179,46005512,15.9,-372,pr,dataset-334
1	SMAD1	pleura	45719	0 / 0	45719	chr20,46008628,46008844,4.64,-280,pr,dataset-2931	chr20,46005222,46005574,42.1,-368,pr,dataset-2931
1	MAZ	Primitive interlobular tissue	45972	45877	45719	chr20,46008984,46009287,6.09,76,pr,dataset-4174	chr20,46013176,46014479,19.2,4268,gb,dataset-4174
8	CTCF	prostate	45672	45672	0 / 0	chr20,46011824,46012333,14.8,2916,gb,dataset-722	chr20,46014179,46014422,102.,5271,gb,dataset-4830
1	FOXA1	prostate	45658	45658	0 / 0	chr20,46013372,46013643,9.77,4464,gb,dataset-5175	chr20,46013372,46013643,9.77,4464,gb,dataset-5175
1	GABPA	prostate	45690	45658	45658	chr20,46006714,46006866,4.03,-219,pr,dataset-1428	chr20,46014322,46014549,13.1,5414,gb,dataset-1428
1	RUNX2	prostate	45658	0 / 0	45658	chr20,46005190,46005507,4.16,-371,pr,dataset-2863	chr20,46005190,46005507,4.16,-371,pr,dataset-2863
1	SUZ12	prostate	45690	45690	0 / 0	chr20,46009537,46009810,4.33,629,gb,dataset-3458	chr20,46010372,46011463,13.3,1464,gb,dataset-3458
2	CTCF	renal cortex	45749	45749	0 / 0	chr20,46011826,46012266,32.4,2918,gb,dataset-711	chr20,46013494,46014542,64.9,4586,gb,dataset-597
6	SPI1	renal cortex	45901	45870	1 / 0	chr20,46010496,46010696,3.08,1588,gb,dataset-3183	chr20,46014037,46014404,5.80,5129,gb,dataset-3119
10	SPI1	renal pelvis	45675	45673	2 / 0	chr20,46011764,46012056,3.83,2856,gb,dataset-3170	chr20,46014139,46014539,5.49,5231,gb,dataset-3115
4	BRD4	retina	45730	45730	0 / 0	chr20,46010031,46010268,2.83,1123,gb,dataset-4934	chr20,46013211,46014425,20.2,4303,gb,dataset-4934
4	CTCF	retina	45839	45839	0 / 0	chr20,46011819,46012272,21.8,2911,gb,dataset-4936	chr20,46013386,46014818,217.,4478,gb,dataset-4936
1	CTCF	retinal	45690	45690	0 / 0	chr20,46013808,46014050,4.32,4900,gb,dataset-769	chr20,46014158,46014414,5.84,5250,gb,dataset-769
16	CTCF	skin	45686	45686	0 / 0	chr20,46011823,46012264,22.4,2915,gb,dataset-584	chr20,46013513,46014640,55.2,4605,gb,dataset-678
1	FOXA2	skin	45658	45658	0 / 0	chr20,46014178,46014439,5.99,5270,gb,dataset-5067	chr20,46014178,46014439,5.99,5270,gb,dataset-5067
7	SPI1	skin	45737	45931	45962	chr20,46008646,46008880,2.49,-262,pr,dataset-3304	chr20,46011764,46012096,7.72,2856,gb,dataset-3158
2	CTCF	spinal cord	45749	45749	0 / 0	chr20,46011931,46012204,10.3,3023,gb,dataset-688	chr20,46013548,46014587,50.8,4640,gb,dataset-688
4	SPI1	spinal cord	2/ 0	1 / 0	1 / 0	chr20,46014238,46014487,4.70,5330,gb,dataset-3188	chr20,46000409,46001108,8.77,-849,pr,dataset-3188
1	CTCF	spleen	45658	45658	0 / 0	chr20,46013726,46014482,45.7,4818,gb,dataset-627	chr20,46013726,46014482,45.7,4818,gb,dataset-627
7	SPI1	stomach	45670	45670	0 / 0	chr20,46010434,46010779,4.58,1526,gb,dataset-3126	chr20,46014019,46014519,12.9,5111,gb,dataset-3217
1	SPI1	testes	45719	45719	0 / 0	chr20,46011735,46012133,5.25,2827,gb,dataset-3153	chr20,46011735,46012133,5.25,2827,gb,dataset-3153
1	BCOR	tonsil	45751	45719	45658	chr20,46010436,46010618,2.35,1528,gb,dataset-226	chr20,46014128,46014483,4.86,5220,gb,dataset-226
1	CREBBP	tonsil	45719	45658	45690	chr20,46004772,46005614,17.5,-413,pr,dataset-5035	chr20,46004772,46005614,17.5,-413,pr,dataset-5035
1	RUNX1	umbilical cord blood	45658	0 / 0	45658	chr20,46005301,46005444,21.7,-360,pr,dataset-2837	chr20,46005301,46005444,21.7,-360,pr,dataset-2837
4	SPI1	umbilical cord blood	45834	45729	45729	chr20,46008658,46009048,1.74,-250,pr,dataset-3135	chr20,45998321,45999195,8.57,-105,pr,dataset-3247
1	CTCF	uterus	45719	45719	0 / 0	chr20,46011949,46012138,7.70,3041,gb,dataset-600	chr20,46014221,46014397,11.3,5313,gb,dataset-600
1	EGR1	uterus	45658	45658	0 / 0	chr20,46011912,46012078,6.27,3004,gb,dataset-844	chr20,46011912,46012078,6.27,3004,gb,dataset-844
1	POLR2A	uterus	45658	45658	0 / 0	chr20,46011606,46011806,9.94,2698,gb,dataset-2516	chr20,46011606,46011806,9.94,2698,gb,dataset-2516
1	RAD21	uterus	45719	45719	0 / 0	chr20,46011955,46012099,5.68,3047,gb,dataset-2611	chr20,46014191,46014471,28.9,5283,gb,dataset-2611
1	TCF12	uterus	45658	45658	0 / 0	chr20,46014143,46014484,5.24,5235,gb,dataset-3531	chr20,46014143,46014484,5.24,5235,gb,dataset-3531
1	YY1	uterus	45658	45658	0 / 0	chr20,46014220,46014467,3.87,5312,gb,dataset-3769	chr20,46014220,46014467,3.87,5312,gb,dataset-3769
1	ZBTB7A	uterus	45658	45658	0 / 0	chr20,46013868,46014018,6.41,4960,gb,dataset-3798	chr20,46013868,46014018,6.41,4960,gb,dataset-3798
8	CTCF	vein	45706	45706	0 / 0	chr20,46011851,46012204,16.1,2943,gb,dataset-639	chr20,46013703,46014520,60.0,4795,gb,dataset-705
1	FLI1	vein	45719	0 / 0	45719	chr20,46008141,46008476,12.8,-767,pr,dataset-1235	chr20,46008141,46008476,12.8,-767,pr,dataset-1235
1	EWSR1	vein	45751	45658	45719	chr20,46008190,46008932,11.3,-718,pr,dataset-1571	chr20,46004881,46005564,26.9,-402,pr,dataset-1571
2	RELA	vein	45689	0 / 0	45689	chr20,46008156,46008468,25.6,-752,pr,dataset-2701	chr20,46008156,46008468,25.6,-752,pr,dataset-2701

## Sheet: ANPEP
No. of datasets	TF	Tissue	No. of peaks (total/average)	No. of peaks in gene body (total/average)	No. of peaks around TSS (total/average)	The peak close to TSS	The peak with strongest signal
2	SPI1	adrenal gland	45749	45689	45689	chr15,89817712,89817949,4.19,-254,pr,dataset-3234	chr15,89812071,89812453,7.12,2948,gb,dataset-3234
2	CBFB	blood	45841	45779	45689	chr15,89814827,89815336,19.9,65,pr,dataset-331	chr15,89814827,89815336,19.9,65,pr,dataset-331
2	CEBPA	blood	45779	1 / 0	45749	chr15,89815136,89815276,7.08,125,pr,dataset-416	chr15,89825180,89825837,18.7,-104,pr,dataset-5018
2	CEBPB	blood	45779	1 / 0	45749	chr15,89820007,89820133,7.22,-473,pr,dataset-433	chr15,89825140,89825811,13.7,-104,pr,dataset-5019
1	ELF1	blood	45690	45658	45658	chr15,89814865,89815281,21.6,120,pr,dataset-863	chr15,89814865,89815281,21.6,120,pr,dataset-863
6	EP300	blood	45705	45870	45901	chr15,89814978,89815384,55.3,17,pr,dataset-4504	chr15,89814978,89815384,55.3,17,pr,dataset-4504
6	ERG	blood	45736	45993	45870	chr15,89814689,89815385,215.,16,pr,dataset-4500	chr15,89814689,89815385,215.,16,pr,dataset-4500
7	FLI1	blood	45704	45870	45870	chr15,89814876,89815363,156.,38,pr,dataset-4499	chr15,89814876,89815363,156.,38,pr,dataset-4499
1	FOXP1	blood	45658	45658	0 / 0	chr15,89798908,89799153,3.36,1624,gb,dataset-4280	chr15,89798908,89799153,3.36,1624,gb,dataset-4280
2	GABPA	blood	45749	45689	45689	chr15,89814971,89815367,5.03,34,pr,dataset-1430	chr15,89815059,89815349,10.2,52,pr,dataset-1420
1	GATA1	blood	45690	45658	45658	chr15,89814912,89815452,20.2,-51,pr,dataset-1440	chr15,89814912,89815452,20.2,-51,pr,dataset-1440
3	GATA2	blood	45840	45717	45748	chr15,89814979,89815379,29.4,22,pr,dataset-4501	chr15,89814979,89815379,29.4,22,pr,dataset-4501
1	GATA3	blood	45690	45658	45658	chr15,89815162,89815313,8.56,88,pr,dataset-1483	chr15,89815162,89815313,8.56,88,pr,dataset-1483
2	HDAC1	blood	45811	45717	45717	chr15,89814868,89815376,15.6,25,pr,dataset-4505	chr15,89814868,89815376,15.6,25,pr,dataset-4505
1	HDAC2	blood	45690	45658	45658	chr15,89814892,89815455,26.0,-54,pr,dataset-4506	chr15,89814892,89815455,26.0,-54,pr,dataset-4506
2	IRF1	blood	45841	1 / 0	45811	chr15,89812464,89812678,7.60,2723,gb,dataset-1769	chr15,89821280,89821603,12.4,-620,pr,dataset-1769
1	KLF1	blood	45719	45690	45658	chr15,89815034,89815412,4.77,-11,pr,dataset-1882	chr15,89815034,89815412,4.77,-11,pr,dataset-1882
3	LMO2	blood	45871	45717	45778	chr15,89814995,89815350,23.4,51,pr,dataset-1937	chr15,89814855,89815344,27.5,57,pr,dataset-1936
4	LYL1	blood	45932	45748	45809	chr15,89814789,89815393,309.,8,pr,dataset-4503	chr15,89814789,89815393,309.,8,pr,dataset-4503
1	MED1	blood	45658	0 / 0	45658	chr15,89822253,89822495,3.63,-709,pr,dataset-2003	chr15,89822253,89822495,3.63,-709,pr,dataset-2003
1	MYB	blood	45690	45658	45658	chr15,89815048,89815245,6.19,156,pr,dataset-2079	chr15,89815048,89815245,6.19,156,pr,dataset-2079
1	MYH11	blood	45690	45658	45658	chr15,89814830,89815241,28.7,160,pr,dataset-2171	chr15,89814830,89815241,28.7,160,pr,dataset-2171
2	PAX5	blood	45689	45689	0 / 0	chr15,89814388,89814538,7.42,863,gb,dataset-2401	chr15,89814388,89814538,7.42,863,gb,dataset-2401
2	PML	blood	45811	45717	45717	chr15,89815135,89815358,9.05,43,pr,dataset-2466	chr15,89815135,89815358,9.05,43,pr,dataset-2466
2	POLR2A	blood	56/ 28	49 / 24	45841	chr15,89814612,89815367,26.0,34,pr,dataset-2480	chr15,89814612,89815367,26.0,34,pr,dataset-2480
1	RARA	blood	45690	45658	45658	chr15,89815159,89815326,6.44,75,pr,dataset-2637	chr15,89815159,89815326,6.44,75,pr,dataset-2637
8	RUNX1	blood	45709	45962	45931	chr15,89815018,89815377,7.43,24,pr,dataset-2854	chr15,89814839,89815342,29.0,59,pr,dataset-2857
1	RUNX1T1	blood	45719	45658	45690	chr15,89814833,89815343,39.9,58,pr,dataset-2861	chr15,89814833,89815343,39.9,58,pr,dataset-2861
1	SMAD1	blood	45690	45658	45658	chr15,89815140,89815278,7.17,123,pr,dataset-2932	chr15,89815140,89815278,7.17,123,pr,dataset-2932
3	SPI1	blood	45793	45810	45933	chr15,89815231,89815377,4.91,24,pr,dataset-3084	chr15,89825336,89825698,32.2,-102,pr,dataset-3086
3	STAT1	blood	45859	45871	45760	chr15,89815009,89815281,2.26,120,pr,dataset-3392	chr15,89821158,89821593,7.78,-619,pr,dataset-3391
3	TAL1	blood	45810	45717	45717	chr15,89815104,89815318,7.92,83,pr,dataset-3502	chr15,89815141,89815298,9.80,103,pr,dataset-3503
1	TBP	blood	45719	45690	45658	chr15,89814825,89815216,14.8,185,pr,dataset-3520	chr15,89814825,89815216,14.8,185,pr,dataset-3520
3	TCF12	blood	45871	45748	45748	chr15,89814806,89815360,50.1,41,pr,dataset-3537	chr15,89814806,89815360,50.1,41,pr,dataset-3537
1	TCF3	blood	45972	45845	45751	chr15,89815078,89815805,47.1,-404,pr,dataset-3544	chr15,89815078,89815805,47.1,-404,pr,dataset-3544
1	TCF7L2	blood	45690	45658	45658	chr15,89815053,89815295,3.69,106,pr,dataset-3564	chr15,89815053,89815295,3.69,106,pr,dataset-3564
1	ESR1	bone	45658	0 / 0	45658	chr15,89824033,89824429,49.6,-902,pr,dataset-4080	chr15,89824033,89824429,49.6,-902,pr,dataset-4080
1	ZBTB17	bone	45690	45658	45658	chr15,89815863,89816039,11.0,-638,pr,dataset-3780	chr15,89815863,89816039,11.0,-638,pr,dataset-3780
1	BHLHE40	bone marrow	45690	45658	45658	chr15,89814863,89815381,54.1,20,pr,dataset-233	chr15,89814863,89815381,54.1,20,pr,dataset-233
1	CBX3	bone marrow	45782	45719	45690	chr15,89815074,89815377,5.42,24,pr,dataset-340	chr15,89815792,89816041,6.13,-640,pr,dataset-340
1	CCNT2	bone marrow	45690	45658	45658	chr15,89814957,89815284,7.54,117,pr,dataset-353	chr15,89814957,89815284,7.54,117,pr,dataset-353
2	CEBPB	bone marrow	45904	45749	45779	chr15,89815142,89815372,14.6,29,pr,dataset-419	chr15,89794690,89794974,19.7,2042,gb,dataset-419
1	CEBPD	bone marrow	45690	45658	45658	chr15,89815064,89815293,6.79,108,pr,dataset-439	chr15,89815064,89815293,6.79,108,pr,dataset-439
1	CTCFL	bone marrow	45690	45658	45658	chr15,89814901,89815055,8.09,346,pr,dataset-777	chr15,89814901,89815055,8.09,346,pr,dataset-777
1	E2F4	bone marrow	45690	45658	45658	chr15,89815041,89815320,4.48,81,pr,dataset-810	chr15,89815041,89815320,4.48,81,pr,dataset-810
3	E2F6	bone marrow	45995	45871	45748	chr15,89815059,89815364,5.17,37,pr,dataset-822	chr15,89814861,89815343,12.9,58,pr,dataset-820
1	EGR1	bone marrow	45751	45690	45690	chr15,89815096,89815239,3.15,162,pr,dataset-841	chr15,89814917,89815054,5.59,347,pr,dataset-841
2	EP300	bone marrow	45811	45717	45717	chr15,89815052,89815351,17.7,50,pr,dataset-914	chr15,89815010,89815346,25.2,55,pr,dataset-967
1	ETS1	bone marrow	45690	45658	45658	chr15,89815024,89815325,8.54,76,pr,dataset-1152	chr15,89815024,89815325,8.54,76,pr,dataset-1152
1	EZH2	bone marrow	45690	45658	45658	chr15,89815115,89815280,13.5,121,pr,dataset-5224	chr15,89815115,89815280,13.5,121,pr,dataset-5224
1	GABPA	bone marrow	45719	45690	45658	chr15,89814967,89815339,24.8,62,pr,dataset-1417	chr15,89814967,89815339,24.8,62,pr,dataset-1417
10	GATA1	bone marrow	45713	45670	45992	chr15,89815257,89815412,4.26,-11,pr,dataset-1454	chr15,89815070,89815354,44.9,47,pr,dataset-4329
6	GATA2	bone marrow	45931	5 / 0	5 / 0	chr15,89815079,89815325,21.8,76,pr,dataset-1459	chr15,89815079,89815325,21.8,76,pr,dataset-1459
1	GTF3C2	bone marrow	45658	45658	0 / 0	chr15,89800208,89800385,9.51,1501,gb,dataset-1568	chr15,89800208,89800385,9.51,1501,gb,dataset-1568
1	HCFC1	bone marrow	45690	45658	45658	chr15,89815043,89815365,32.0,36,pr,dataset-1581	chr15,89815043,89815365,32.0,36,pr,dataset-1581
2	JUND	bone marrow	45749	45689	45689	chr15,89814863,89815368,15.0,33,pr,dataset-1828	chr15,89814863,89815368,15.0,33,pr,dataset-1828
2	KDM1A	bone marrow	45749	45689	45689	chr15,89814970,89815368,5.26,33,pr,dataset-1858	chr15,89814970,89815368,5.37,33,pr,dataset-1854
1	KDM5B	bone marrow	45690	45658	45658	chr15,89815038,89815179,5.21,222,pr,dataset-1869	chr15,89815038,89815179,5.21,222,pr,dataset-1869
2	LYL1	bone marrow	45779	45689	45717	chr15,89815092,89815341,46.6,60,pr,dataset-4190	chr15,89815092,89815341,46.6,60,pr,dataset-4190
1	MAFF	bone marrow	45658	0 / 0	45658	chr15,89820755,89820977,4.38,-557,pr,dataset-1946	chr15,89820755,89820977,4.38,-557,pr,dataset-1946
1	MAFK	bone marrow	45658	0 / 0	45658	chr15,89820777,89820931,3.66,-553,pr,dataset-1950	chr15,89820777,89820931,3.66,-553,pr,dataset-1950
2	MAX	bone marrow	45904	45717	45811	chr15,89814920,89815413,7.94,-12,pr,dataset-1961	chr15,89814853,89815379,26.2,22,pr,dataset-1968
1	MAZ	bone marrow	45719	45690	45658	chr15,89814833,89815339,20.9,62,pr,dataset-1990	chr15,89814833,89815339,20.9,62,pr,dataset-1990
3	MYC	bone marrow	45810	45717	45717	chr15,89815008,89815379,8.69,22,pr,dataset-2139	chr15,89815147,89815327,8.74,74,pr,dataset-2090
1	NR2F2	bone marrow	45719	45658	45690	chr15,89814944,89815358,5.20,43,pr,dataset-2307	chr15,89814944,89815358,5.20,43,pr,dataset-2307
1	PBX1	bone marrow	45719	45690	45658	chr15,89814942,89815411,37.5,-10,pr,dataset-2411	chr15,89814942,89815411,37.5,-10,pr,dataset-2411
1	PHF8	bone marrow	45690	45658	45658	chr15,89814864,89815197,15.9,204,pr,dataset-2446	chr15,89814864,89815197,15.9,204,pr,dataset-2446
1	PML	bone marrow	45690	45658	45658	chr15,89815023,89815303,3.27,98,pr,dataset-2461	chr15,89815023,89815303,3.27,98,pr,dataset-2461
7	POLR2A	bone marrow	45708	45931	45931	chr15,89814856,89815400,13.6,1,pr,dataset-2494	chr15,89814856,89815400,13.6,1,pr,dataset-2494
2	RCOR1	bone marrow	45935	45779	45779	chr15,89814868,89815371,44.3,30,pr,dataset-2680	chr15,89814868,89815371,44.3,30,pr,dataset-2680
1	RUNX1	bone marrow	45845	45751	45719	chr15,89814790,89815508,79.2,-107,pr,dataset-2852	chr15,89814790,89815508,79.2,-107,pr,dataset-2852
2	SMAD1	bone marrow	45749	45689	45689	chr15,89815132,89815268,5.59,133,pr,dataset-2930	chr15,89815132,89815268,5.59,133,pr,dataset-2930
1	SPI1	bone marrow	45690	45658	45658	chr15,89820885,89821016,5.45,-561,pr,dataset-3082	chr15,89820885,89821016,5.45,-561,pr,dataset-3082
1	STAT5A	bone marrow	45690	45658	45658	chr15,89815058,89815304,4.80,97,pr,dataset-3429	chr15,89815058,89815304,4.80,97,pr,dataset-3429
1	SUZ12	bone marrow	45814	45751	45690	chr15,89815171,89815336,4.98,65,pr,dataset-3461	chr15,89815171,89815336,4.98,65,pr,dataset-3461
1	TAF1	bone marrow	45751	45690	45690	chr15,89815029,89815281,6.43,120,pr,dataset-3473	chr15,89815029,89815281,6.43,120,pr,dataset-3473
3	TAL1	bone marrow	45810	45717	45717	chr15,89815019,89815367,5.31,34,pr,dataset-3489	chr15,89814936,89815338,37.6,63,pr,dataset-3483
2	TBL1XR1	bone marrow	45749	45689	45689	chr15,89815099,89815327,12.0,74,pr,dataset-3512	chr15,89815099,89815327,12.0,74,pr,dataset-3512
1	TBP	bone marrow	45751	45690	45690	chr15,89815150,89815296,6.97,105,pr,dataset-3518	chr15,89815150,89815296,6.97,105,pr,dataset-3518
1	TCF3	bone marrow	45719	45690	45658	chr15,89815052,89815314,6.91,87,pr,dataset-3545	chr15,89815052,89815314,6.91,87,pr,dataset-3545
1	TEAD4	bone marrow	45690	45658	45658	chr15,89814883,89815372,9.10,29,pr,dataset-3571	chr15,89814883,89815372,9.10,29,pr,dataset-3571
2	TRIM28	bone marrow	45749	1 / 0	45717	chr15,89815100,89815346,5.52,55,pr,dataset-3673	chr15,89815100,89815346,5.52,55,pr,dataset-3673
1	USF1	bone marrow	45719	45690	45658	chr15,89815156,89815289,5.95,112,pr,dataset-3709	chr15,89791978,89792123,6.88,2327,gb,dataset-3709
1	YY1	bone marrow	45690	45658	45658	chr15,89814833,89815342,5.45,59,pr,dataset-3760	chr15,89814833,89815342,5.45,59,pr,dataset-3760
1	ZBTB7A	bone marrow	45845	45782	45690	chr15,89814261,89815309,15.5,92,pr,dataset-3796	chr15,89814261,89815309,15.5,92,pr,dataset-3796
1	ZMIZ1	bone marrow	45690	45658	45658	chr15,89814939,89815332,12.8,69,pr,dataset-3810	chr15,89814939,89815332,12.8,69,pr,dataset-3810
2	ZNF143	bone marrow	45749	45689	45689	chr15,89815141,89815372,10.4,29,pr,dataset-3819	chr15,89815162,89815366,11.8,35,pr,dataset-3814
1	ZNF263	bone marrow	45814	45751	45690	chr15,89814839,89815217,4.82,184,pr,dataset-3832	chr15,89809490,89809806,5.97,5595,gb,dataset-3832
1	ZNF384	bone marrow	45751	45658	45719	chr15,89815094,89815358,9.06,43,pr,dataset-3852	chr15,89815094,89815358,9.06,43,pr,dataset-3852
1	BRD4	brain	45782	45690	45719	chr15,89821098,89821673,4.90,-627,pr,dataset-271	chr15,89822023,89822505,5.03,-710,pr,dataset-271
1	GABPA	brain	45690	45658	45658	chr15,89815096,89815288,7.62,113,pr,dataset-1419	chr15,89815096,89815288,7.62,113,pr,dataset-1419
1	MAX	brain	45751	45658	45719	chr15,89817495,89818221,10.4,-282,pr,dataset-1978	chr15,89821935,89823924,15.7,-852,pr,dataset-1978
1	MED1	brain	45690	0 / 0	45690	chr15,89817613,89818291,11.9,-289,pr,dataset-2006	chr15,89820674,89824405,22.2,-900,pr,dataset-2006
1	MYC	brain	45719	0 / 0	45719	chr15,89817651,89817999,3.55,-259,pr,dataset-2113	chr15,89821986,89822447,8.00,-704,pr,dataset-2113
1	NFIC	brain	45719	45690	45658	chr15,89823502,89823709,4.25,-830,pr,dataset-2242	chr15,89794932,89795152,8.88,2024,gb,dataset-2242
1	POLR2A	brain	45690	45658	45658	chr15,89814762,89815292,8.72,109,pr,dataset-2531	chr15,89814762,89815292,8.72,109,pr,dataset-2531
1	REST	brain	45782	45690	45719	chr15,89815081,89815267,5.28,134,pr,dataset-2762	chr15,89814842,89815035,6.04,366,pr,dataset-2762
1	SIN3A	brain	45690	45658	45658	chr15,89815008,89815203,4.33,198,pr,dataset-2907	chr15,89815008,89815203,4.33,198,pr,dataset-2907
1	TAF1	brain	45690	45658	45658	chr15,89814993,89815121,3.79,280,pr,dataset-3475	chr15,89814993,89815121,3.79,280,pr,dataset-3475
1	TCF12	brain	45782	45658	45751	chr15,89815009,89815237,6.16,164,pr,dataset-3529	chr15,89815009,89815237,6.16,164,pr,dataset-3529
2	AR	breast	1/ 0	1 / 0	0 / 0	chr15,89809316,89809445,10.6,5956,gb,dataset-4316	chr15,89809316,89809445,10.6,5956,gb,dataset-4316
1	ARNT	breast	45658	0 / 0	45658	chr15,89817733,89817964,8.70,-256,pr,dataset-155	chr15,89817733,89817964,8.70,-256,pr,dataset-155
19	BRD4	breast	203/ 10	31503	117 / 6	chr15,89814357,89815401,33.1,0,pr,dataset-4959	chr15,89811713,89815565,160.,-164,pr,dataset-4979
5	CEBPB	breast	45771	45839	45733	chr15,89814991,89815320,3.12,81,pr,dataset-4973	chr15,89825160,89825716,44.1,-103,pr,dataset-4972
4	CTCF	breast	45731	45932	45778	chr15,89814681,89815421,6.06,-20,pr,dataset-716	chr15,89824749,89824900,11.6,-949,pr,dataset-614
7	EP300	breast	14001	45705	45737	chr15,89814479,89815393,38.8,8,pr,dataset-4982	chr15,89812131,89812821,162.,2580,gb,dataset-4982
102	ESR1	breast	272/ 2	233 / 2	39 / 0	chr15,89814822,89815355,5.58,46,pr,dataset-4681	chr15,89784853,89785836,150.,2956,gb,dataset-5292
3	FOS	breast	45761	45717	45964	chr15,89812374,89812548,3.23,2853,gb,dataset-1250	chr15,89823472,89823789,18.3,-838,pr,dataset-1250
2	FOSL1	breast	45749	0 / 0	45749	chr15,89821301,89821543,21.4,-614,pr,dataset-5161	chr15,89823374,89823785,26.7,-838,pr,dataset-5161
24	FOXA1	breast	20852	17930	8 / 0	chr15,89817977,89818226,22.3,-282,pr,dataset-1308	chr15,89794928,89795347,29.2,2005,gb,dataset-4408
8	GATA3	breast	6/ 0	5 / 0	1 / 0	chr15,89820876,89821054,4.20,-565,pr,dataset-4398	chr15,89808284,89808516,23.1,6885,gb,dataset-5265
1	HIF1A	breast	45690	45658	45658	chr15,89817728,89817938,8.05,-253,pr,dataset-1634	chr15,89817728,89817938,8.05,-253,pr,dataset-1634
4	KDM5B	breast	45932	45778	45778	chr15,89815070,89815257,6.16,144,pr,dataset-1875	chr15,89823386,89823627,11.5,-822,pr,dataset-1874
1	NR2F2	breast	45909	45845	45690	chr15,89823408,89823683,6.00,-828,pr,dataset-2311	chr15,89792449,89793324,24.0,2207,gb,dataset-2311
1	PGR	breast	45751	45690	45690	chr15,89815067,89815446,12.2,-45,pr,dataset-2429	chr15,89812162,89812585,20.2,2816,gb,dataset-2429
3	POLR2A	breast	45792	45760	2 / 0	chr15,89814436,89815112,41.8,289,pr,dataset-2523	chr15,89814436,89815112,41.8,289,pr,dataset-2523
1	RARA	breast	45658	45658	0 / 0	chr15,89792493,89792841,17.5,2256,gb,dataset-2632	chr15,89792493,89792841,17.5,2256,gb,dataset-2632
2	RARG	breast	1/ 0	1 / 0	0 / 0	chr15,89792547,89792762,6.24,2263,gb,dataset-2642	chr15,89792547,89792762,6.24,2263,gb,dataset-2642
1	SIN3A	breast	45690	45690	0 / 0	chr15,89785457,89785757,2.85,2964,gb,dataset-2912	chr15,89784985,89785218,2.93,3018,gb,dataset-2912
5	SPI1	breast	45701	45778	45870	chr15,89814962,89815377,5.96,24,pr,dataset-3291	chr15,89821281,89821535,10.0,-613,pr,dataset-3129
3	STAT3	breast	45903	1 / 0	45871	chr15,89812308,89812486,7.43,2915,gb,dataset-3402	chr15,89821014,89821564,14.7,-616,pr,dataset-3401
1	TFAP2A	breast	45719	45719	0 / 0	chr15,89792510,89792717,8.17,2268,gb,dataset-3591	chr15,89785495,89785738,13.8,2966,gb,dataset-3591
8	TFAP2C	breast	15097	11780	45901	chr15,89816753,89816886,5.09,-148,pr,dataset-3595	chr15,89784957,89785761,24.9,2964,gb,dataset-3595
1	ESR1	Breast Cancer patient-derived xenograft	45658	0 / 0	45658	chr15,89824715,89824879,5.49,-947,pr,dataset-4063	chr15,89824715,89824879,5.49,-947,pr,dataset-4063
3	AR	cervix	45810	45810	0 / 0	chr15,89812223,89812721,20.2,2680,gb,dataset-4249	chr15,89812155,89812547,119.,2854,gb,dataset-4242
1	BRD4	cervix	45690	45658	45658	chr15,89814945,89815248,5.83,153,pr,dataset-279	chr15,89814945,89815248,5.83,153,pr,dataset-279
1	CEBPB	cervix	45814	45719	45719	chr15,89820809,89820931,7.29,-553,pr,dataset-418	chr15,89794742,89794928,17.6,2047,gb,dataset-418
1	CTCF	cervix	45719	45658	45690	chr15,89823008,89823098,6.24,-769,pr,dataset-736	chr15,89802807,89802926,10.0,1247,gb,dataset-736
5	EP300	cervix	45768	45732	45778	chr15,89812213,89812638,55.5,2763,gb,dataset-4185	chr15,89812213,89812638,55.5,2763,gb,dataset-4185
3	NR3C1	cervix	45840	45810	1 / 0	chr15,89812231,89812557,25.9,2844,gb,dataset-2329	chr15,89812259,89812508,32.0,2893,gb,dataset-2335
1	RELA	cervix	45690	0 / 0	45690	chr15,89822131,89822331,4.50,-693,pr,dataset-2744	chr15,89823355,89823621,5.65,-822,pr,dataset-2744
1	TFAP2A	cervix	45658	0 / 0	45658	chr15,89823358,89823722,5.36,-832,pr,dataset-3590	chr15,89823358,89823722,5.36,-832,pr,dataset-3590
1	TFAP2C	cervix	45719	45690	45658	chr15,89823403,89823700,6.24,-829,pr,dataset-3592	chr15,89823403,89823700,6.24,-829,pr,dataset-3592
1	ZKSCAN1	cervix	45690	45690	0 / 0	chr15,89812540,89812810,7.21,2591,gb,dataset-3809	chr15,89812540,89812810,7.21,2591,gb,dataset-3809
1	ATF3	colon	45658	0 / 0	45658	chr15,89821248,89821507,10.0,-610,pr,dataset-4452	chr15,89821248,89821507,10.0,-610,pr,dataset-4452
2	CEBPB	colon	45811	45749	45689	chr15,89820011,89820140,6.28,-473,pr,dataset-435	chr15,89785498,89785864,48.8,2953,gb,dataset-434
1	KLF5	colon	45690	45690	0 / 0	chr15,89785553,89785714,7.14,2968,gb,dataset-1892	chr15,89785553,89785714,7.14,2968,gb,dataset-1892
1	SMC1A	colon	45690	45690	0 / 0	chr15,89812371,89812581,7.06,2820,gb,dataset-3004	chr15,89812371,89812581,7.06,2820,gb,dataset-3004
1	SP1	colon	45845	45782	45690	chr15,89814875,89815203,4.37,198,pr,dataset-3066	chr15,89792134,89792480,8.57,2292,gb,dataset-3066
2	TCF21	coronary artery	45873	45749	45749	chr15,89814938,89815295,32.7,106,pr,dataset-3538	chr15,89814938,89815295,32.7,106,pr,dataset-3538
1	E2F6	embryo	45751	45719	45658	chr15,89814984,89815320,3.31,81,pr,dataset-823	chr15,89814451,89814798,29.9,603,gb,dataset-823
1	FOXA1	embryo	45690	45690	0 / 0	chr15,89809146,89809540,17.3,5861,gb,dataset-1340	chr15,89809146,89809540,17.3,5861,gb,dataset-1340
4	FOXA2	embryo	45834	45800	3 / 0	chr15,89815018,89815445,4.24,-44,pr,dataset-1357	chr15,89809092,89809847,18.4,5554,gb,dataset-1358
1	GABPA	embryo	45690	45658	45658	chr15,89815027,89815270,5.15,131,pr,dataset-1415	chr15,89815027,89815270,5.15,131,pr,dataset-1415
1	GATA4	embryo	45690	45658	45658	chr15,89815123,89815302,16.4,99,pr,dataset-1501	chr15,89815123,89815302,16.4,99,pr,dataset-1501
1	HNF4A	embryo	45690	45658	45658	chr15,89814730,89814942,10.0,459,pr,dataset-1670	chr15,89814730,89814942,10.0,459,pr,dataset-1670
1	MAX	embryo	45751	45719	45658	chr15,89815013,89815507,6.39,-106,pr,dataset-1970	chr15,89814411,89814863,16.7,538,gb,dataset-1970
1	OTX2	embryo	45658	45658	0 / 0	chr15,89809180,89809523,10.9,5878,gb,dataset-2377	chr15,89809180,89809523,10.9,5878,gb,dataset-2377
1	RBBP5	embryo	45690	45658	45658	chr15,89814838,89815298,5.15,103,pr,dataset-2659	chr15,89814838,89815298,5.15,103,pr,dataset-2659
6	SPI1	embryo	45703	45870	45839	chr15,89814706,89815414,5.48,-13,pr,dataset-3130	chr15,89814706,89815414,5.48,-13,pr,dataset-3130
1	SRF	embryo	45690	45658	45658	chr15,89814906,89814981,7.65,420,pr,dataset-3348	chr15,89814906,89814981,7.65,420,pr,dataset-3348
1	SUZ12	embryo	45690	45658	45658	chr15,89814995,89815244,4.01,157,pr,dataset-3453	chr15,89814995,89815244,4.01,157,pr,dataset-3453
1	ZNF143	embryo	45719	45690	45658	chr15,89815107,89815329,6.12,72,pr,dataset-3815	chr15,89814547,89814681,7.07,720,gb,dataset-3815
1	CEBPA	fibroblast	45658	45658	0 / 0	chr15,89794748,89794885,6.79,2051,gb,dataset-407	chr15,89794748,89794885,6.79,2051,gb,dataset-407
1	GTF2I	foreskin	45972	45909	45690	chr15,89814808,89815196,7.04,205,pr,dataset-1557	chr15,89814188,89814738,15.0,663,gb,dataset-1557
1	RCOR1	foreskin	45719	45719	0 / 0	chr15,89812609,89812887,4.75,2514,gb,dataset-2690	chr15,89797836,89798120,7.49,1728,gb,dataset-2690
1	SPI1	foreskin	45845	45751	45719	chr15,89814622,89815400,5.44,1,pr,dataset-3131	chr15,89814622,89815400,5.44,1,pr,dataset-3131
1	CTCF	heart	45690	45658	45658	chr15,89814903,89815049,4.44,352,pr,dataset-583	chr15,89814903,89815049,4.44,352,pr,dataset-583
4	SPI1	heart	45797	45731	45778	chr15,89815080,89815366,3.10,35,pr,dataset-3246	chr15,89794872,89795216,8.80,2018,gb,dataset-3184
1	CEBPD	human aortic endothelial cell	45690	45658	45658	chr15,89821249,89821437,6.73,-603,pr,dataset-5040	chr15,89821249,89821437,6.73,-603,pr,dataset-5040
2	ERG	human aortic endothelial cell	45811	45717	45717	chr15,89815085,89815341,43.1,60,pr,dataset-5041	chr15,89815085,89815341,43.1,60,pr,dataset-5041
1	CEBPB	human Fetal Osteoblasts	45690	45658	45658	chr15,89821254,89821485,13.5,-608,pr,dataset-4794	chr15,89794576,89795062,17.8,2033,gb,dataset-4794
1	BRD4	Human normal breast epithelial cells	14/ 14	45877	45814	chr15,89813350,89815185,11.2,216,pr,dataset-4440	chr15,89813350,89815185,17.9,216,pr,dataset-4440
2	KLF1	Immortalized Human Erythroid Progenitor Cell Line	45779	45717	45689	chr15,89815135,89815342,4.57,59,pr,dataset-3922	chr15,89812302,89812493,5.68,2908,gb,dataset-3922
1	HNF4A	intestinal	45658	45658	0 / 0	chr15,89785510,89785752,33.0,2964,gb,dataset-1664	chr15,89785510,89785752,33.0,2964,gb,dataset-1664
18	SPI1	intestine	141/ 7	122 / 6	45676	chr15,89814657,89815391,9.85,10,pr,dataset-3281	chr15,89806083,89807267,18.2,8134,gb,dataset-3270
1	GRHL3	keratinocyte	45719	45719	0 / 0	chr15,89809516,89809755,2.37,5646,gb,dataset-1551	chr15,89792137,89792399,3.28,2300,gb,dataset-1551
1	WDR5	keratinocyte	45972	45909	45690	chr15,89814877,89815203,2.94,198,pr,dataset-3735	chr15,89805124,89805925,4.39,9476,gb,dataset-3735
2	AR	kidney	45841	45779	45689	chr15,89812156,89812519,17.1,2882,gb,dataset-69	chr15,89812191,89812504,18.6,2897,gb,dataset-67
2	EP300	kidney	45873	0 / 0	45873	chr15,89821156,89821760,14.8,-635,pr,dataset-4914	chr15,89822833,89823821,26.3,-842,pr,dataset-4914
2	ETS1	kidney	45749	0 / 0	45749	chr15,89822934,89823737,23.7,-833,pr,dataset-4906	chr15,89822934,89823737,23.7,-833,pr,dataset-4906
1	RNF2	kidney	45719	45690	45658	chr15,89821974,89822290,6.14,-688,pr,dataset-2822	chr15,89821974,89822290,6.14,-688,pr,dataset-2822
10	SPI1	kidney	19845	16163	45931	chr15,89814118,89815374,5.91,27,pr,dataset-3134	chr15,89794865,89795230,10.0,2017,gb,dataset-3193
1	SUMO2	kidney	45751	45719	45658	chr15,89815810,89816127,7.55,-726,pr,dataset-3446	chr15,89812213,89812539,9.21,2862,gb,dataset-3446
1	ZNF263	kidney	45909	45845	45690	chr15,89814898,89815265,4.39,136,pr,dataset-3833	chr15,89799590,89800435,11.7,1496,gb,dataset-3833
1	ZNF76	kidney	45658	45658	0 / 0	chr15,89792186,89792330,4.88,2307,gb,dataset-3860	chr15,89792186,89792330,4.88,2307,gb,dataset-3860
1	ARID3A	liver	45719	45719	0 / 0	chr15,89807197,89807454,6.96,7947,gb,dataset-149	chr15,89806608,89806941,8.32,8460,gb,dataset-149
1	CEBPA	liver	45719	45719	0 / 0	chr15,89807094,89807248,8.49,8153,gb,dataset-408	chr15,89785583,89785766,16.2,2963,gb,dataset-408
1	CEBPB	liver	45690	45690	0 / 0	chr15,89796106,89796236,5.62,1916,gb,dataset-417	chr15,89785549,89785776,14.3,2962,gb,dataset-417
5	CREB1	liver	45768	45735	2 / 0	chr15,89815104,89815304,9.05,97,pr,dataset-4388	chr15,89809591,89809788,15.6,5613,gb,dataset-4388
1	ELF1	liver	45751	45719	45658	chr15,89814990,89815163,4.77,238,pr,dataset-857	chr15,89809239,89809528,16.0,5873,gb,dataset-857
1	EP300	liver	45845	45814	45658	chr15,89814804,89815117,5.68,284,pr,dataset-905	chr15,89809160,89809570,20.7,5831,gb,dataset-905
2	FOXA1	liver	45853	45821	45689	chr15,89815225,89815426,5.70,-25,pr,dataset-1274	chr15,89809199,89809590,44.3,5811,gb,dataset-1274
2	FOXA2	liver	45919	45886	45689	chr15,89815266,89815429,5.41,-28,pr,dataset-1345	chr15,89809232,89809577,38.8,5824,gb,dataset-1345
4	GABPA	liver	45932	45839	3 / 0	chr15,89815070,89815328,27.1,73,pr,dataset-4387	chr15,89806587,89807051,31.4,8350,gb,dataset-4387
1	GATA1	liver	45690	45658	45658	chr15,89815162,89815284,5.31,117,pr,dataset-1445	chr15,89815162,89815284,5.31,117,pr,dataset-1445
1	HDAC2	liver	45877	45845	45658	chr15,89814323,89815310,7.78,91,pr,dataset-1591	chr15,89809029,89809530,10.9,5871,gb,dataset-1591
3	HNF4A	liver	45828	45793	45748	chr15,89815000,89815155,6.95,246,pr,dataset-1648	chr15,89785484,89785778,42.8,2962,gb,dataset-1649
1	HNF4G	liver	45814	45782	45658	chr15,89814627,89815164,11.2,237,pr,dataset-1673	chr15,89785549,89785797,21.5,2960,gb,dataset-1673
1	MAFF	liver	45658	45658	0 / 0	chr15,89806588,89806819,5.57,8582,gb,dataset-1945	chr15,89806588,89806819,5.57,8582,gb,dataset-1945
2	MAFK	liver	45689	45689	0 / 0	chr15,89806593,89806828,9.22,8573,gb,dataset-1951	chr15,89806593,89806828,9.22,8573,gb,dataset-1951
2	MAX	liver	45852	45966	45717	chr15,89815063,89815360,2.85,41,pr,dataset-1972	chr15,89806662,89807010,10.5,8391,gb,dataset-1964
1	MAZ	liver	45719	45690	45658	chr15,89814798,89814971,7.04,430,pr,dataset-1989	chr15,89814798,89814971,7.04,430,pr,dataset-1989
1	MXI1	liver	45658	45658	0 / 0	chr15,89806685,89806914,6.30,8487,gb,dataset-2067	chr15,89806685,89806914,6.30,8487,gb,dataset-2067
2	NR2C2	liver	45749	45689	45689	chr15,89815054,89815302,15.5,99,pr,dataset-2294	chr15,89815054,89815302,15.5,99,pr,dataset-2294
1	NR2F2	liver	45719	45719	0 / 0	chr15,89809245,89809470,5.33,5931,gb,dataset-2309	chr15,89809245,89809470,5.33,5931,gb,dataset-2309
3	POLR2A	liver	13089	11963	45717	chr15,89814495,89815354,15.1,47,pr,dataset-2524	chr15,89805700,89807062,17.5,8339,gb,dataset-2524
1	RAD21	liver	45814	45751	45690	chr15,89814622,89815165,5.57,236,pr,dataset-2601	chr15,89824722,89824948,10.1,-954,pr,dataset-2601
1	RXRA	liver	45690	45690	0 / 0	chr15,89809280,89809463,8.73,5938,gb,dataset-2865	chr15,89809280,89809463,8.73,5938,gb,dataset-2865
1	SMAD3	liver	45690	0 / 0	45690	chr15,89820799,89821526,11.3,-612,pr,dataset-2969	chr15,89820799,89821526,11.3,-612,pr,dataset-2969
1	SP1	liver	45845	45814	45658	chr15,89814831,89814969,3.96,432,pr,dataset-3059	chr15,89809196,89809523,14.4,5878,gb,dataset-3059
1	TAF1	liver	45690	45658	45658	chr15,89814639,89814914,4.39,487,pr,dataset-3472	chr15,89814639,89814914,4.39,487,pr,dataset-3472
1	TAL1	liver	45690	45658	45658	chr15,89815120,89815314,10.3,87,pr,dataset-3506	chr15,89815120,89815314,10.3,87,pr,dataset-3506
1	TBP	liver	45751	45719	45658	chr15,89814785,89815001,12.9,400,pr,dataset-3516	chr15,89814785,89815001,12.9,400,pr,dataset-3516
1	TEAD4	liver	45658	45658	0 / 0	chr15,89785838,89785986,3.01,2941,gb,dataset-3572	chr15,89785838,89785986,3.01,2941,gb,dataset-3572
1	YY1	liver	45845	45782	45690	chr15,89815003,89815280,4.31,121,pr,dataset-3765	chr15,89809239,89809589,5.15,5812,gb,dataset-3765
1	ZBTB7A	liver	45751	45719	45658	chr15,89814280,89815161,13.6,240,pr,dataset-3797	chr15,89809164,89809544,25.4,5857,gb,dataset-3797
3	CEBPB	lung	45964	45778	45810	chr15,89819981,89820128,7.93,-472,pr,dataset-423	chr15,89821174,89821604,14.3,-620,pr,dataset-423
2	FOXA1	lung	45811	45779	1 / 0	chr15,89812307,89812646,5.88,2755,gb,dataset-1275	chr15,89794933,89795392,18.3,2000,gb,dataset-1276
2	FOXA2	lung	45966	45935	1 / 0	chr15,89809288,89809508,10.9,5893,gb,dataset-1346	chr15,89785466,89785769,73.2,2963,gb,dataset-5059
1	GABPA	lung	45690	45658	45658	chr15,89815042,89815382,4.31,19,pr,dataset-1418	chr15,89815042,89815382,4.31,19,pr,dataset-1418
1	LMNB1	lung	24/ 24	22 / 22	45690	chr15,89814120,89814803,2.77,598,gb,dataset-1931	chr15,89792487,89793325,4.38,2207,gb,dataset-1931
1	MAZ	lung	45782	45690	45719	chr15,89815073,89815213,5.40,188,pr,dataset-1991	chr15,89815073,89815213,5.40,188,pr,dataset-1991
2	NR3C1	lung	45997	45841	45779	chr15,89815083,89815379,18.3,22,pr,dataset-2316	chr15,89812104,89812635,42.2,2766,gb,dataset-2316
3	POLR2A	lung	45964	45840	45748	chr15,89814770,89815242,8.27,159,pr,dataset-2507	chr15,89814775,89815051,9.36,350,pr,dataset-2537
1	RCOR1	lung	45751	45658	45719	chr15,89815084,89815243,5.12,158,pr,dataset-2685	chr15,89823570,89823781,8.90,-838,pr,dataset-2685
1	RELA	lung	45814	45658	45782	chr15,89820868,89820987,7.94,-558,pr,dataset-2727	chr15,89822049,89822410,23.2,-700,pr,dataset-2727
1	SMAD3	lung	45690	0 / 0	45690	chr15,89821049,89821603,17.7,-620,pr,dataset-2961	chr15,89823298,89823807,19.9,-840,pr,dataset-2961
1	SP1	lung	45751	45690	45690	chr15,89815092,89815292,2.73,109,pr,dataset-3061	chr15,89785564,89785740,4.03,2966,gb,dataset-3061
6	SPI1	lung	45775	45738	45809	chr15,89814745,89815378,5.01,23,pr,dataset-3250	chr15,89794754,89795225,11.8,2017,gb,dataset-3290
1	SUMO2	lung	45690	45658	45658	chr15,89815097,89815305,5.30,96,pr,dataset-3443	chr15,89815097,89815305,5.30,96,pr,dataset-3443
1	GATA2	lymphocyte	45690	45658	45658	chr15,89815021,89815382,11.7,19,pr,dataset-1463	chr15,89815021,89815382,11.7,19,pr,dataset-1463
1	FLI1	mesenchymal	46003	45909	45719	chr15,89815006,89815445,10.0,-44,pr,dataset-1234	chr15,89815006,89815445,10.0,-44,pr,dataset-1234
1	MED1	muscle	45814	45719	45719	chr15,89814975,89815254,6.42,147,pr,dataset-2025	chr15,89823361,89823799,7.11,-839,pr,dataset-2025
38	SPI1	muscle	137/ 3	29983	20090	chr15,89814849,89815379,8.75,22,pr,dataset-3237	chr15,89814752,89815358,11.9,43,pr,dataset-3263
1	MYOD1	myotube	45751	45658	45719	chr15,89815048,89815184,4.78,217,pr,dataset-2174	chr15,89822159,89822379,9.98,-697,pr,dataset-2174
1	AR	other	45690	45690	0 / 0	chr15,89812258,89812458,10.5,2943,gb,dataset-148	chr15,89809252,89809504,55.2,5897,gb,dataset-148
1	ATF3	other	45658	0 / 0	45658	chr15,89821318,89821535,10.1,-613,pr,dataset-189	chr15,89821318,89821535,10.1,-613,pr,dataset-189
1	CBFB	other	45690	45658	45658	chr15,89814899,89815262,17.8,139,pr,dataset-332	chr15,89814899,89815262,17.8,139,pr,dataset-332
3	CEBPA	other	45903	45903	0 / 0	chr15,89806703,89806841,5.52,8560,gb,dataset-406	chr15,89785571,89785728,11.2,2967,gb,dataset-405
1	CEBPB	other	45719	45719	0 / 0	chr15,89806814,89806942,4.92,8459,gb,dataset-437	chr15,89785549,89785774,25.6,2962,gb,dataset-437
1	DDX5	other	14/ 14	45877	45814	chr15,89815313,89815717,4.85,-316,pr,dataset-790	chr15,89794228,89794585,4.87,2081,gb,dataset-790
1	ESRRA	other	45658	45658	0 / 0	chr15,89806819,89807023,5.74,8378,gb,dataset-1150	chr15,89806819,89807023,5.74,8378,gb,dataset-1150
3	GATA1	other	45810	45717	45717	chr15,89814912,89815452,20.2,-51,pr,dataset-1457	chr15,89814912,89815452,20.2,-51,pr,dataset-1457
4	HNF4A	other	45766	45765	1 / 0	chr15,89814739,89814951,21.0,450,pr,dataset-1660	chr15,89785521,89785804,56.9,2959,gb,dataset-1660
1	MYH11	other	45690	45658	45658	chr15,89814882,89815280,15.4,121,pr,dataset-2172	chr15,89814882,89815280,15.4,121,pr,dataset-2172
1	NR3C1	other	45690	45658	45658	chr15,89815022,89815468,9.65,-67,pr,dataset-2345	chr15,89815022,89815468,9.65,-67,pr,dataset-2345
1	NRIP1	other	45814	45782	45658	chr15,89816759,89816886,3.74,-148,pr,dataset-2369	chr15,89792498,89792825,14.9,2257,gb,dataset-2369
2	ONECUT1	other	45689	45689	0 / 0	chr15,89806817,89807086,9.98,8315,gb,dataset-2373	chr15,89806817,89807086,9.98,8315,gb,dataset-2373
1	SMARCA4	other	45690	45658	45658	chr15,89815042,89815266,4.84,135,pr,dataset-2988	chr15,89815042,89815266,4.84,135,pr,dataset-2988
10	SPI1	other	15797	45709	45710	chr15,89814927,89815377,6.48,24,pr,dataset-3088	chr15,89814832,89815495,14.2,-94,pr,dataset-3276
3	TAL1	other	45810	45717	45717	chr15,89814977,89815390,6.03,11,pr,dataset-3496	chr15,89815032,89815339,32.8,62,pr,dataset-3495
1	POLR2A	pancreas	25/ 25	20 / 20	45782	chr15,89814756,89815310,9.26,91,pr,dataset-2530	chr15,89814756,89815310,9.26,91,pr,dataset-2530
1	FOXA1	Pancreatic Ductal	45719	45690	45658	chr15,89820952,89821546,11.8,-614,pr,dataset-4202	chr15,89820952,89821546,11.8,-614,pr,dataset-4202
1	KLF4	Pancreatic Ductal	45690	45658	45658	chr15,89823280,89823900,15.7,-849,pr,dataset-4207	chr15,89823280,89823900,15.7,-849,pr,dataset-4207
1	ATF3	patient	45690	45658	45658	chr15,89815018,89815192,3.93,209,pr,dataset-5007	chr15,89815018,89815192,3.93,209,pr,dataset-5007
1	ESR1	patient derived Pleaural Effusion	45690	45658	45658	chr15,89817990,89818227,14.2,-282,pr,dataset-4927	chr15,89817990,89818227,14.2,-282,pr,dataset-4927
4	SPI1	penis	45834	45731	45963	chr15,89814712,89815394,8.27,7,pr,dataset-3272	chr15,89821042,89821704,8.96,-630,pr,dataset-3272
1	CEBPB	peripheral blood	45751	45690	45690	chr15,89821226,89821402,10.8,-600,pr,dataset-5242	chr15,89825393,89825695,52.8,-102,pr,dataset-5242
1	GATA1	peripheral blood	45690	45658	45658	chr15,89815024,89815403,122.,-2,pr,dataset-5111	chr15,89815024,89815403,122.,-2,pr,dataset-5111
5	SPI1	placenta	45769	45733	45778	chr15,89814719,89815386,5.45,15,pr,dataset-3268	chr15,89785058,89785895,26.3,2950,gb,dataset-3116
1	CEBPA	pleura	45690	45658	45658	chr15,89821246,89821580,8.53,-617,pr,dataset-411	chr15,89821246,89821580,8.53,-617,pr,dataset-411
1	SMAD1	pleura	45719	45658	45690	chr15,89815113,89815285,5.81,116,pr,dataset-2931	chr15,89821271,89821525,14.4,-612,pr,dataset-2931
1	GRHL3	primary human neonatal keratinocytes	45877	45814	45690	chr15,89814913,89815232,23.8,169,pr,dataset-5160	chr15,89814913,89815232,23.8,169,pr,dataset-5160
1	MAZ	Primitive interlobular tissue	39/ 39	30 / 30	45909	chr15,89814549,89815508,2.63,-107,pr,dataset-4174	chr15,89814549,89815508,27.9,-107,pr,dataset-4174
46	AR	prostate	125/ 2	36192	26 / 0	chr15,89815171,89815355,4.27,46,pr,dataset-71	chr15,89812004,89812680,288.,2721,gb,dataset-3878
1	ERG	prostate	45719	45690	45658	chr15,89815110,89815233,7.15,168,pr,dataset-1007	chr15,89809233,89809507,16.0,5894,gb,dataset-1007
8	FOXA1	prostate	45706	45931	45870	chr15,89818029,89818193,6.30,-279,pr,dataset-1283	chr15,89817973,89818282,55.9,-288,pr,dataset-4825
1	FOXP1	prostate	45719	45658	45690	chr15,89816312,89816938,3.24,-153,pr,dataset-1401	chr15,89817912,89818412,4.44,-301,pr,dataset-1401
1	NR3C1	prostate	45658	45658	0 / 0	chr15,89812266,89812487,23.4,2914,gb,dataset-2341	chr15,89812266,89812487,23.4,2914,gb,dataset-2341
1	RUNX2	prostate	45690	45658	45658	chr15,89818038,89818308,4.26,-290,pr,dataset-2863	chr15,89788319,89788825,21.7,2657,gb,dataset-2863
1	SUMO2	prostate	45690	45690	0 / 0	chr15,89812298,89812429,5.71,2972,gb,dataset-3448	chr15,89809279,89809478,15.4,5923,gb,dataset-3448
1	EP300	renal cortex	45719	45719	0 / 0	chr15,89814382,89814646,7.46,755,gb,dataset-3895	chr15,89808891,89809263,9.79,6138,gb,dataset-3895
7	SPI1	renal cortex	15097	12145	45870	chr15,89814688,89815364,4.05,37,pr,dataset-3100	chr15,89794817,89795233,10.2,2016,gb,dataset-3100
11	SPI1	renal pelvis	22767	18719	45962	chr15,89814788,89815330,4.54,71,pr,dataset-3115	chr15,89794994,89795195,9.39,2020,gb,dataset-3227
2	BRD4	retina	45966	45935	1 / 0	chr15,89814900,89815229,2.55,172,pr,dataset-4934	chr15,89802589,89803098,11.3,1230,gb,dataset-4931
1	ZNF92	retinal	45690	45690	0 / 0	chr15,89809841,89810039,5.68,5362,gb,dataset-3863	chr15,89800183,89800462,8.02,1493,gb,dataset-3863
2	CTCF	skin	45749	45689	45689	chr15,89814834,89815006,6.38,395,pr,dataset-549	chr15,89814844,89815002,7.44,399,pr,dataset-671
5	FOXA2	skin	45809	2 / 0	4 / 0	chr15,89814914,89815200,7.64,201,pr,dataset-5067	chr15,89817968,89818263,9.93,-286,pr,dataset-5054
1	GATA4	skin	45690	45658	45658	chr15,89816062,89816330,4.79,-929,pr,dataset-5055	chr15,89787878,89788095,7.45,2730,gb,dataset-5055
1	KLF4	skin	45751	45719	45658	chr15,89815134,89815241,3.41,160,pr,dataset-1890	chr15,89795810,89796038,6.22,1936,gb,dataset-1890
14	SPI1	skin	25689	13912	11720	chr15,89814775,89815379,7.58,22,pr,dataset-3191	chr15,89785755,89786103,13.1,2929,gb,dataset-3140
1	TFAP2C	skin	45690	0 / 0	45690	chr15,89821303,89821490,4.88,-608,pr,dataset-3602	chr15,89823406,89823822,12.4,-842,pr,dataset-3602
9	SPI1	stomach	13606	45744	45901	chr15,89815085,89815334,6.99,67,pr,dataset-3266	chr15,89814950,89815323,7.94,78,pr,dataset-3179
1	FLI1	umbilical cord blood	45690	45658	45658	chr15,89815055,89815362,9.60,39,pr,dataset-1233	chr15,89815055,89815362,9.60,39,pr,dataset-1233
1	GATA1	umbilical cord blood	45690	45658	45658	chr15,89815148,89815301,15.0,100,pr,dataset-1448	chr15,89815148,89815301,15.0,100,pr,dataset-1448
1	IKZF1	umbilical cord blood	45690	45658	45658	chr15,89814971,89815212,7.66,189,pr,dataset-1757	chr15,89814971,89815212,7.66,189,pr,dataset-1757
1	MEIS1	umbilical cord blood	45690	45658	45658	chr15,89815112,89815248,7.00,153,pr,dataset-2037	chr15,89815112,89815248,7.00,153,pr,dataset-2037
3	SPI1	umbilical cord blood	45928	45793	45995	chr15,89814546,89815377,3.57,24,pr,dataset-3135	chr15,89814708,89815510,10.2,-109,pr,dataset-3247
2	TAL1	umbilical cord blood	45749	45689	45689	chr15,89815002,89815400,13.5,1,pr,dataset-3490	chr15,89815001,89815388,21.9,13,pr,dataset-3505
1	CEBPB	uterus	45658	45658	0 / 0	chr15,89794770,89794897,7.23,2050,gb,dataset-429	chr15,89794770,89794897,7.23,2050,gb,dataset-429
1	FOXA1	uterus	45658	45658	0 / 0	chr15,89794984,89795127,10.6,2027,gb,dataset-1271	chr15,89794984,89795127,10.6,2027,gb,dataset-1271
1	ZBTB7A	uterus	45751	45719	45658	chr15,89814842,89815183,7.21,218,pr,dataset-3798	chr15,89814842,89815183,7.21,218,pr,dataset-3798
1	BRD4	vein	45782	45690	45719	chr15,89814994,89815420,8.45,-19,pr,dataset-298	chr15,89814994,89815420,8.45,-19,pr,dataset-298
1	ELK3	vein	45658	45658	0 / 0	chr15,89802512,89802789,9.16,1261,gb,dataset-879	chr15,89802512,89802789,9.16,1261,gb,dataset-879
4	ETS1	vein	45765	45994	45809	chr15,89814839,89815371,21.5,30,pr,dataset-1154	chr15,89814839,89815371,21.5,30,pr,dataset-1154
1	FLI1	vein	45909	45782	45751	chr15,89814945,89815490,28.5,-89,pr,dataset-1235	chr15,89814945,89815490,28.5,-89,pr,dataset-1235
2	FOS	vein	45935	45749	45811	chr15,89814933,89815367,8.47,34,pr,dataset-1260	chr15,89821195,89821621,13.4,-622,pr,dataset-1260
2	GATA2	vein	45811	45689	45749	chr15,89814889,89815426,25.8,-25,pr,dataset-1473	chr15,89814889,89815426,25.8,-25,pr,dataset-1473
1	EWSR1	vein	45751	45690	45690	chr15,89815005,89815380,27.2,21,pr,dataset-1571	chr15,89815005,89815380,27.2,21,pr,dataset-1571
2	MYC	vein	45873	45811	45689	chr15,89815104,89815302,10.7,99,pr,dataset-2134	chr15,89815104,89815302,10.7,99,pr,dataset-2134
3	POLR2A	vein	45995	45903	45717	chr15,89814740,89815324,28.1,77,pr,dataset-2471	chr15,89814740,89815324,28.1,77,pr,dataset-2471
2	RELA	vein	45811	45717	45717	chr15,89814988,89815320,7.34,81,pr,dataset-2737	chr15,89821240,89821552,9.92,-615,pr,dataset-2737
